# Supplementary material for: Reversible redox switching of magnetic order and electrical conductivity in a 2D manganese benzoquinoid framework
Source: Chem Sci. 2019 Mar 14;10(17):4652–61. doi: 10.1039/c9sc00606k (PMC6495699; doi:10.1039/c9sc00606k)
Supplement: Supplementary file 2 [file SC-010-C9SC00606K-s002.cif]

# Electronic Supplementary Material (ESI) for Chemical Science.
# This journal is © The Royal Society of Chemistry 2019

####################################################################### 
# 
# This file contains crystal structure data downloaded from the 
# Cambridge Structural Database (CSD) hosted by the Cambridge 
# Crystallographic Data Centre (CCDC).
# 
# Full information about CCDC data access policies and citation 
# guidelines are available at http://www.ccdc.cam.ac.uk/access/V1 
# 
# Audit and citation data items may have been added by the CCDC. 
# Please retain this information to preserve the provenance of 
# this file and to allow appropriate attribution of the data. 
# 
#######################################################################

data_2
_database_code_depnum_ccdc_archive 'CCDC 1894228'
loop_
_audit_author_name
_audit_author_address
'Lujia Liu'
;Northwestern University
United States of America
;
_audit_update_record             
;
2019-01-28 deposited with the CCDC.	2019-03-14 downloaded from the CCDC.
;
_audit_creation_date             2018-08-24
_audit_creation_method           
;
Olex2 1.2
(compiled 2018.05.29 svn.r3508 for OlexSys, GUI svn.r5506)
;
_shelx_SHELXL_version_number     2016/6
_chemical_name_common            ?
_chemical_name_systematic        ?
_chemical_formula_moiety         'C18 Cl6 Mn2 O12, 2(C2 H6 N0.5)'
_chemical_formula_sum            'C22 H12 Cl6 Mn2 N O12'
_chemical_formula_weight         804.94
_chemical_melting_point          ?
loop_
_atom_type_symbol
_atom_type_description
_atom_type_scat_dispersion_real
_atom_type_scat_dispersion_imag
_atom_type_scat_source
C C 0.0033 0.0016 'International Tables Vol C Tables 4.2.6.8 and 6.1.1.4'
H H 0.0000 0.0000 'International Tables Vol C Tables 4.2.6.8 and 6.1.1.4'
Cl Cl 0.1484 0.1585 'International Tables Vol C Tables 4.2.6.8 and 6.1.1.4'
Mn Mn 0.3368 0.7283 'International Tables Vol C Tables 4.2.6.8 and 6.1.1.4'
N N 0.0061 0.0033 'International Tables Vol C Tables 4.2.6.8 and 6.1.1.4'
O O 0.0106 0.0060 'International Tables Vol C Tables 4.2.6.8 and 6.1.1.4'

_shelx_space_group_comment       
;
The symmetry employed for this shelxl refinement is uniquely defined
by the following loop, which should always be used as a source of
symmetry information in preference to the above space-group names.
They are only intended as comments.
;
_space_group_crystal_system      trigonal
_space_group_IT_number           162
_space_group_name_H-M_alt        'P -3 1 m'
_space_group_name_Hall           '-P 3 2'
loop_
_space_group_symop_operation_xyz
'x, y, z'
'-y, x-y, z'
'-x+y, -x, z'
'-y, -x, -z'
'-x+y, y, -z'
'x, x-y, -z'
'-x, -y, -z'
'y, -x+y, -z'
'x-y, x, -z'
'y, x, z'
'x-y, -y, z'
'-x, -x+y, z'

_cell_length_a                   14.0833(13)
_cell_length_b                   14.0833(13)
_cell_length_c                   10.0253(12)
_cell_angle_alpha                90
_cell_angle_beta                 90
_cell_angle_gamma                120
_cell_volume                     1722.0(4)
_cell_formula_units_Z            0.99996
_cell_measurement_reflns_used    6047
_cell_measurement_temperature    250(2)
_cell_measurement_theta_max      25.62
_cell_measurement_theta_min      2.63
_shelx_estimated_absorpt_T_max   0.983
_shelx_estimated_absorpt_T_min   0.933
_exptl_absorpt_coefficient_mu    0.626
_exptl_absorpt_correction_T_max  0.7453
_exptl_absorpt_correction_T_min  0.5304
_exptl_absorpt_correction_type   multi-scan
_exptl_absorpt_process_details   
'SADABS-2016/2 (Bruker,2016/2) was used for absorption correction. wR2(int) was 0.1226 before and 0.0736 after correction. The Ratio of minimum to maximum transmission is 0.7117. The \l/2 correction factor is Not present.'
_exptl_absorpt_special_details   ?
_exptl_crystal_colour            brown
_exptl_crystal_colour_primary    brown
_exptl_crystal_density_diffrn    0.776
_exptl_crystal_density_meas      ?
_exptl_crystal_density_method    ?
_exptl_crystal_description       hexagonal
_exptl_crystal_F_000             399
_exptl_crystal_size_max          0.113
_exptl_crystal_size_mid          0.087
_exptl_crystal_size_min          0.027
_exptl_transmission_factor_max   ?
_exptl_transmission_factor_min   ?
_diffrn_reflns_av_R_equivalents  0.1063
_diffrn_reflns_av_unetI/netI     0.0508
_diffrn_reflns_Laue_measured_fraction_full 0.997
_diffrn_reflns_Laue_measured_fraction_max 0.997
_diffrn_reflns_limit_h_max       13
_diffrn_reflns_limit_h_min       -13
_diffrn_reflns_limit_k_max       15
_diffrn_reflns_limit_k_min       -15
_diffrn_reflns_limit_l_max       11
_diffrn_reflns_limit_l_min       -11
_diffrn_reflns_number            13161
_diffrn_reflns_point_group_measured_fraction_full 0.997
_diffrn_reflns_point_group_measured_fraction_max 0.997
_diffrn_reflns_theta_full        23.248
_diffrn_reflns_theta_max         23.248
_diffrn_reflns_theta_min         2.630
_diffrn_ambient_temperature      250.02
_diffrn_detector_area_resol_mean ?
_diffrn_measured_fraction_theta_full 0.997
_diffrn_measured_fraction_theta_max 0.997
_diffrn_measurement_device_type  'Bruker APEX-II CCD'
_diffrn_measurement_method       '\f and \w scans'
_diffrn_radiation_type           MoK\a
_diffrn_radiation_wavelength     0.71073
_diffrn_source                   ?
_diffrn_standards_number         0
_reflns_Friedel_coverage         0.000
_reflns_Friedel_fraction_full    .
_reflns_Friedel_fraction_max     .
_reflns_number_gt                544
_reflns_number_total             897
_reflns_special_details          
;
 Reflections were merged by SHELXL according to the crystal
 class for the calculation of statistics and refinement.
 
 Structure factors included contributions from the .fab file.
 
 _reflns_Friedel_fraction is defined as the number of unique
 Friedel pairs measured divided by the number that would be
 possible theoretically, ignoring centric projections and
 systematic absences.
;
_reflns_threshold_expression     'I > 2\s(I)'
_computing_cell_refinement       'SAINT V8.38A (?, 2016)'
_computing_data_collection       ?
_computing_data_reduction        'SAINT V8.38A (?, 2016)'
_computing_molecular_graphics    'Olex2 (Dolomanov et al., 2009)'
_computing_publication_material  'Olex2 (Dolomanov et al., 2009)'
_computing_structure_refinement  'XL (Sheldrick, 2008)'
_computing_structure_solution    'ShelXT (Sheldrick, 2015)'
_refine_diff_density_max         1.537
_refine_diff_density_min         -0.578
_refine_diff_density_rms         0.143
_refine_ls_extinction_coef       .
_refine_ls_extinction_method     none
_refine_ls_goodness_of_fit_ref   1.518
_refine_ls_hydrogen_treatment    constr
_refine_ls_matrix_type           full
_refine_ls_number_parameters     47
_refine_ls_number_reflns         897
_refine_ls_number_restraints     18
_refine_ls_R_factor_all          0.1725
_refine_ls_R_factor_gt           0.1305
_refine_ls_restrained_S_all      1.504
_refine_ls_shift/su_max          0.000
_refine_ls_shift/su_mean         0.000
_refine_ls_structure_factor_coef Fsqd
_refine_ls_weighting_details     
'w=1/[\s^2^(Fo^2^)+(0.2000P)^2^] where P=(Fo^2^+2Fc^2^)/3'
_refine_ls_weighting_scheme      calc
_refine_ls_wR_factor_gt          0.3529
_refine_ls_wR_factor_ref         0.4018
_refine_special_details          ?
_olex2_refinement_description    
;
1. Fixed Uiso
 At 1.5 times of:
  All C(H,H,H) groups
2. Restrained distances
 N1-C3
 1.49 with sigma of 0.01
 N1-C3 \\sim N1-C4
 with sigma of 0.01
 C3-C4_$1 \\sim C4_$1-C4
 with sigma of 0.01
3. Rigid bond restraints
 N1, C3, N1, C4
 with sigma for 1-2 distances of 0.01 and sigma for 1-3 distances of 0.01
4. Uiso/Uaniso restraints and constraints
C4 \\sim N1 \\sim C3: within 2A with sigma of 0.002 and sigma for terminal
atoms of 0.004
5. Others
 Fixed Sof: N1(0.08333) C3(0.08333) H3B(0.08333) H3A(0.08333) H3C(0.08333)
 C4(0.25) H4A(0.25) H4B(0.25) H4C(0.25)
6.a Me refined with riding coordinates:
 C3(H3B,H3A,H3C), C4(H4A,H4B,H4C)
;
_atom_sites_solution_hydrogens   geom
_atom_sites_solution_primary     dual
_atom_sites_solution_secondary   ?
loop_
_atom_site_label
_atom_site_type_symbol
_atom_site_fract_x
_atom_site_fract_y
_atom_site_fract_z
_atom_site_U_iso_or_equiv
_atom_site_adp_type
_atom_site_occupancy
_atom_site_site_symmetry_order
_atom_site_calc_flag
_atom_site_refinement_flags_posn
_atom_site_refinement_flags_adp
_atom_site_refinement_flags_occupancy
_atom_site_disorder_assembly
_atom_site_disorder_group
Mn1 Mn 0.666667 0.333333 0.000000 0.0626(14) Uani 1 6 d S T P . .
Cl1 Cl 1.000000 0.6033(3) 0.2823(4) 0.1064(19) Uani 1 2 d S T P . .
O1 O 0.8082(4) 0.4460(5) 0.1176(5) 0.0713(19) Uani 1 1 d . . . . .
C1 C 0.8997(6) 0.4737(6) 0.0678(6) 0.053(2) Uani 1 1 d . . . . .
C2 C 1.000000 0.5489(7) 0.1304(9) 0.057(3) Uani 1 2 d S T P . .
N1 N 0.666667 0.333333 0.500000 0.130(12) Uani 0.5 6 d DS TU P . .
C3 C 0.666667 0.333333 0.3514(10) 0.130(12) Uani 0.25 3 d DS TU P B .
H3B H 0.673006 0.401207 0.319176 0.196 Uiso 0.0833 1 calc R . . A -1
H3A H 0.728202 0.326994 0.319176 0.196 Uiso 0.0833 1 calc R . . A -1
H3C H 0.598793 0.271799 0.319176 0.196 Uiso 0.0833 1 calc R . . A -1
C4 C 0.657(4) 0.229(2) 0.5511(13) 0.133(12) Uani 0.25 1 d D U . B -1
H4A H 0.652626 0.183017 0.476450 0.199 Uiso 0.25 1 calc R . . B -1
H4B H 0.720585 0.245434 0.605030 0.199 Uiso 0.25 1 calc R . . B -1
H4C H 0.591176 0.190239 0.605033 0.199 Uiso 0.25 1 calc R . . B -1

loop_
_atom_site_aniso_label
_atom_site_aniso_U_11
_atom_site_aniso_U_22
_atom_site_aniso_U_33
_atom_site_aniso_U_23
_atom_site_aniso_U_13
_atom_site_aniso_U_12
Mn1 0.0530(16) 0.0530(16) 0.082(3) 0.000 0.000 0.0265(8)
Cl1 0.062(2) 0.135(3) 0.098(3) -0.051(2) 0.000 0.0310(11)
O1 0.054(4) 0.080(4) 0.082(4) -0.009(3) 0.008(3) 0.035(3)
C1 0.053(5) 0.051(4) 0.055(4) -0.005(3) 0.001(4) 0.027(4)
C2 0.064(7) 0.057(5) 0.053(6) -0.008(5) 0.000 0.032(4)
N1 0.146(19) 0.146(19) 0.10(2) 0.000 0.000 0.073(9)
C3 0.146(19) 0.146(19) 0.10(2) 0.000 0.000 0.073(9)
C4 0.147(19) 0.147(19) 0.10(2) 0.002(4) 0.000(4) 0.071(10)

_geom_special_details            
;
 All esds (except the esd in the dihedral angle between two l.s. planes)
 are estimated using the full covariance matrix.  The cell esds are taken
 into account individually in the estimation of esds in distances, angles
 and torsion angles; correlations between esds in cell parameters are only
 used when they are defined by crystal symmetry.  An approximate (isotropic)
 treatment of cell esds is used for estimating esds involving l.s. planes.
;
loop_
_geom_bond_atom_site_label_1
_geom_bond_atom_site_label_2
_geom_bond_distance
_geom_bond_site_symmetry_2
_geom_bond_publ_flag
Mn1 O1 2.173(6) 6 ?
Mn1 O1 2.173(6) 5_655 ?
Mn1 O1 2.173(6) . ?
Mn1 O1 2.173(6) 3_665 ?
Mn1 O1 2.173(6) 2_655 ?
Mn1 O1 2.173(6) 4_665 ?
Cl1 C2 1.705(10) . ?
O1 C1 1.249(8) . ?
C1 C1 1.516(13) 6 ?
C1 C2 1.420(9) . ?
N1 C3 1.489(10) . ?
N1 C3 1.489(10) 4_666 ?
N1 C4 1.499(14) . ?
N1 C4 1.499(14) 3_665 ?

loop_
_geom_angle_atom_site_label_1
_geom_angle_atom_site_label_2
_geom_angle_atom_site_label_3
_geom_angle
_geom_angle_site_symmetry_1
_geom_angle_site_symmetry_3
_geom_angle_publ_flag
O1 Mn1 O1 101.5(3) 6 3_665 ?
O1 Mn1 O1 93.33(19) 4_665 5_655 ?
O1 Mn1 O1 101.5(3) 4_665 2_655 ?
O1 Mn1 O1 93.33(19) 6 4_665 ?
O1 Mn1 O1 161.4(3) 6 2_655 ?
O1 Mn1 O1 74.8(3) 3_665 4_665 ?
O1 Mn1 O1 161.4(3) 3_665 5_655 ?
O1 Mn1 O1 74.8(3) 6 . ?
O1 Mn1 O1 101.5(3) . 5_655 ?
O1 Mn1 O1 93.33(19) 3_665 . ?
O1 Mn1 O1 93.33(19) 3_665 2_655 ?
O1 Mn1 O1 161.4(3) 4_665 . ?
O1 Mn1 O1 74.8(3) 5_655 2_655 ?
O1 Mn1 O1 93.33(19) 6 5_655 ?
O1 Mn1 O1 93.33(19) . 2_655 ?
C1 O1 Mn1 115.9(4) . . ?
O1 C1 C1 116.7(4) . 6 ?
O1 C1 C2 122.9(6) . . ?
C2 C1 C1 120.4(4) . 6 ?
C1 C2 Cl1 120.4(4) . . ?
C1 C2 Cl1 120.4(4) 12_765 . ?
C1 C2 C1 119.0(9) . 12_765 ?
C3 N1 C3 180.0 4_666 . ?
C3 N1 C4 70.0(4) 4_666 3_665 ?
C3 N1 C4 70.0(4) 4_666 . ?
C3 N1 C4 110.0(4) . 3_665 ?
C3 N1 C4 110.0(4) . . ?
C4 N1 C4 108.9(4) . 3_665 ?

_smtbx_masks_special_details     ?
loop_
_smtbx_masks_void_nr
_smtbx_masks_void_average_x
_smtbx_masks_void_average_y
_smtbx_masks_void_average_z
_smtbx_masks_void_volume
_smtbx_masks_void_count_electrons
_smtbx_masks_void_content
1 0.000 0.000 -0.244 962.7 190.1 ?

_shelx_res_file                  
;
TITL ll5-105r1-250k_a.res in P-31m
    ll5-105r1-250k.res
    created by SHELXL-2016/6 at 14:19:15 on 24-Aug-2018
REM Old TITL LL5-105R1-250K in P-31m
REM SHELXT solution in P-31m
REM R1 0.340, Rweak 0.168, Alpha 0.100, Orientation as input
REM Formula found by SHELXT: C11 N10 O9 Cl3 Mn
CELL 0.71073 14.0833 14.0833 10.0253 90 90 120
ZERR 0.99996 0.0013 0.0013 0.0012 0 0 0
LATT 1
SYMM -Y,+X-Y,+Z
SYMM +Y-X,-X,+Z
SYMM -Y,-X,-Z
SYMM +Y-X,+Y,-Z
SYMM +X,+X-Y,-Z
SFAC C H Cl Mn N O
UNIT 22 12 6 2 1 12
EQIV $1 1+Y-X,1-X,+Z
DFIX 1.49 0.01 N1 C3
SADI 0.01 N1 C3 N1 C4
SADI 0.01 C3 C4_$1 C4_$1 C4
DELU N1 C3 N1 C4
SIMU 0.002 0.004 2 C4 N1 C3

L.S. 64 0 0
PLAN  10
SIZE 0.113 0.087 0.027
TEMP -23.13
list 4
fmap 2 53
acta
ABIN
SHEL 8 0.9
REM <olex2.extras>
REM <HklSrc "%.\\LL5-105R1-250K.hkl">
REM </olex2.extras>

WGHT    0.200000
FVAR       0.73000
MN1   4    0.666667    0.333333    0.000000    10.16667    0.05295    0.05295 =
         0.08189    0.00000    0.00000    0.02648
CL1   3    1.000000    0.603321    0.282324    10.50000    0.06205    0.13521 =
         0.09769   -0.05132    0.00000    0.03102
O1    6    0.808217    0.446033    0.117633    11.00000    0.05420    0.07970 =
         0.08185   -0.00920    0.00751    0.03489
C1    1    0.899693    0.473655    0.067829    11.00000    0.05297    0.05125 =
         0.05470   -0.00465    0.00146    0.02696
C2    1    1.000000    0.548863    0.130425    10.50000    0.06353    0.05694 =
         0.05302   -0.00827    0.00000    0.03177
N1    5    0.666667    0.333333    0.500000    10.08333    0.14570    0.14570 =
         0.09924    0.00000    0.00000    0.07285
C3    1    0.666667    0.333333    0.351428    10.08333    0.14604    0.14604 =
         0.09936    0.00000    0.00000    0.07302
PART -1
AFIX  33
H3B   2    0.673006    0.401207    0.319176    10.08333   -1.50000
H3A   2    0.728202    0.326994    0.319176    10.08333   -1.50000
H3C   2    0.598793    0.271799    0.319176    10.08333   -1.50000
AFIX   0
C4    1    0.656902    0.228780    0.551141    10.25000    0.14724    0.14691 =
         0.10136    0.00150    0.00039    0.07102
AFIX  33
H4A   2    0.652626    0.183017    0.476450    10.25000   -1.50000
H4B   2    0.720585    0.245434    0.605030    10.25000   -1.50000
H4C   2    0.591176    0.190239    0.605033    10.25000   -1.50000
AFIX   0
HKLF 4


REM  ll5-105r1-250k_a.res in P-31m
REM R1 =  0.1305 for     544 Fo > 4sig(Fo)  and  0.1725 for all     897 data
REM     47 parameters refined using     18 restraints

END

WGHT      0.2000      0.0000

REM Highest difference peak  1.537,  deepest hole -0.578,  1-sigma level  0.143
Q1    1   0.6651  0.2458  0.6083  11.00000  0.05    0.86
Q2    1   0.6667  0.3333 -0.1003  10.33333  0.05    0.73
Q3    1   1.0000  0.5807  0.1655  10.50000  0.05    0.55
Q4    1   0.9032  0.4614  0.0399  11.00000  0.05    0.41
Q5    1   1.0000  0.6216  0.3812  10.50000  0.05    0.39
Q6    1   0.8814  0.4821  0.0065  11.00000  0.05    0.32
Q7    1   0.9455  0.5216  0.0560  11.00000  0.05    0.32
Q8    1   0.7851  0.4336  0.2015  11.00000  0.05    0.31
Q9    1   1.0000  0.5651  0.0699  10.50000  0.05    0.30
Q10   1   1.0363  0.6762 -0.0221  11.00000  0.05    0.26
;
_shelx_res_checksum              12793
_shelx_fab_file                  
;
0 0 2 -40.1579 -0.5384
0 0 3 -0.3063 -1.3180
0 0 4 -6.4269 -0.6330
0 0 5 -0.1326 -0.1047
0 0 6 -1.2918 -0.6044
0 0 7 4.2662 -0.6447
0 0 8 3.1677 -0.1920
0 0 9 5.9706 -0.1747
0 0 10 3.9160 -0.2849
0 0 11 -2.0689 -0.1378
1 0 1 -2.5582 0.0879
1 0 2 -5.5887 0.5400
1 0 3 -6.6166 0.1112
1 0 4 -0.5176 -0.1006
1 0 5 -2.6008 0.2744
1 0 6 -0.3161 0.2364
1 0 7 1.1462 -0.0434
1 0 8 1.5984 0.0363
1 0 9 1.3722 0.1307
1 0 10 0.1484 0.0335
1 0 11 0.3497 -0.0148
1 1 -11 1.1936 -0.0694
1 1 -10 1.6760 -0.2376
1 1 -9 2.4750 -0.3312
1 1 -8 -1.8497 -0.1874
1 1 -7 -0.7418 -0.3555
1 1 -6 2.3596 -0.8148
1 1 -5 -3.1694 -0.5955
1 1 -4 0.0523 -0.3115
1 1 -3 -5.0466 -1.0281
1 1 -2 9.9411 -1.2893
1 1 -1 59.0938 -0.6140
1 1 0 -16.4377 -0.6651
1 1 1 -61.7071 -1.2466
1 1 2 17.6450 -0.9196
1 1 3 0.8586 -0.2245
1 1 4 2.5309 -0.5412
1 1 5 -1.5302 -0.7992
1 1 6 1.6858 -0.3265
1 1 7 0.2735 -0.1496
1 1 8 2.0643 -0.3522
1 1 9 0.6805 -0.2507
1 1 10 -0.4466 -0.0678
1 1 11 1.4705 -0.0896
2 0 0 -16.5406 0.4098
2 0 1 -6.3177 0.7057
2 0 2 8.0613 1.1308
2 0 3 3.6187 0.7068
2 0 4 0.2067 0.4133
2 0 5 0.0401 0.6657
2 0 6 2.7802 0.6008
2 0 7 -0.0407 0.2901
2 0 8 -0.0917 0.2701
2 0 9 2.4372 0.2980
2 0 10 0.8528 0.1833
2 0 11 0.0993 0.0961
2 1 -10 -0.2419 -0.0459
2 1 -9 1.2090 -0.0794
2 1 -8 -0.2292 -0.1278
2 1 -7 1.3907 -0.1083
2 1 -6 -0.3823 -0.1092
2 1 -5 2.8284 -0.2378
2 1 -4 -2.6797 -0.2651
2 1 -3 3.2648 -0.1515
2 1 -2 3.9347 -0.2353
2 1 -1 29.7932 -0.3657
2 1 0 -20.6916 -0.2737
2 1 1 -48.6642 -0.2613
2 1 2 -8.5189 -0.3670
2 1 3 3.8842 -0.3576
2 1 4 2.7688 -0.2729
2 1 5 -1.7541 -0.2413
2 1 6 -0.3416 -0.2367
2 1 7 2.1187 -0.1802
2 1 8 2.4270 -0.1415
2 1 9 1.9607 -0.1200
2 1 10 2.8536 -0.0987
2 2 -10 -4.5495 -0.0692
2 2 -9 -2.6745 -0.1440
2 2 -8 1.0487 -0.2314
2 2 -7 0.0352 -0.1811
2 2 -6 -1.2763 -0.2076
2 2 -5 -1.5130 -0.4472
2 2 -4 -2.9032 -0.4439
2 2 -3 -0.9203 -0.2150
2 2 -2 2.6792 -0.4093
2 2 -1 -2.2047 -0.6684
2 2 0 -3.1525 -0.4349
2 2 1 21.4992 -0.2698
2 2 2 0.9087 -0.5636
2 2 3 -5.1222 -0.6308
2 2 4 -0.1615 -0.2528
2 2 5 0.2804 -0.2081
2 2 6 0.0702 -0.4059
2 2 7 -3.4537 -0.2482
2 2 8 1.5112 -0.0580
2 2 9 0.2809 -0.1269
2 2 10 0.6425 -0.1418
3 0 0 29.9044 -0.2838
3 0 1 -11.6246 -0.0948
3 0 2 -13.7795 -0.1462
3 0 3 4.1206 -0.2778
3 0 4 1.6120 -0.1694
3 0 5 3.4742 -0.1047
3 0 6 -2.6675 -0.1403
3 0 7 2.1552 -0.1045
3 0 8 0.8056 -0.0650
3 0 9 -0.5513 -0.0639
3 0 10 0.8657 -0.0474
3 1 -10 1.5342 0.0310
3 1 -9 -4.3737 0.0494
3 1 -8 1.0318 0.1144
3 1 -7 -1.5127 0.1145
3 1 -6 0.6113 0.0711
3 1 -5 -1.1189 0.1730
3 1 -4 2.5623 0.2973
3 1 -3 -4.0152 0.1580
3 1 -2 -7.3939 0.1290
3 1 -1 -8.4957 0.3500
3 1 0 23.3775 0.3259
3 1 1 17.7620 0.1481
3 1 2 2.9609 0.2332
3 1 3 -3.0334 0.3714
3 1 4 -1.2216 0.2048
3 1 5 3.1006 0.1004
3 1 6 -2.3823 0.1970
3 1 7 0.4239 0.1590
3 1 8 -1.0411 0.0664
3 1 9 0.8917 0.0659
3 1 10 -2.2930 0.0897
3 2 -10 -3.7492 -0.0111
3 2 -9 0.7975 -0.0426
3 2 -8 1.4101 0.0008
3 2 -7 -3.3757 -0.0129
3 2 -6 -0.2408 -0.1003
3 2 -5 0.4832 -0.0514
3 2 -4 -2.3651 0.0065
3 2 -3 1.5486 -0.1110
3 2 -2 0.0499 -0.1393
3 2 -1 -3.5194 -0.0405
3 2 0 5.1098 -0.0775
3 2 1 13.8839 -0.1209
3 2 2 13.8297 -0.0552
3 2 3 0.1833 -0.0287
3 2 4 -0.0666 -0.0536
3 2 5 0.1102 -0.0272
3 2 6 2.8737 -0.0146
3 2 7 -1.7016 -0.0367
3 2 8 -0.6468 -0.0119
3 2 9 -0.0514 -0.0091
3 2 10 -1.0889 -0.0073
3 3 -10 3.7970 -0.0851
3 3 -9 2.3799 -0.1450
3 3 -8 -2.8136 -0.1668
3 3 -7 -0.4556 -0.2414
3 3 -6 0.5100 -0.3451
3 3 -5 1.4378 -0.3115
3 3 -4 -0.8799 -0.3489
3 3 -3 1.2700 -0.5660
3 3 -2 5.1967 -0.4953
3 3 -1 5.1827 -0.3047
3 3 0 -1.6657 -0.5734
3 3 1 -14.2241 -0.7628
3 3 2 -7.0043 -0.4125
3 3 3 1.5501 -0.3579
3 3 4 1.9556 -0.6732
3 3 5 -1.5701 -0.4676
3 3 6 -0.6565 -0.1416
3 3 7 0.6092 -0.2788
3 3 8 -1.4376 -0.3290
3 3 9 1.7845 -0.1309
3 3 10 -5.9205 -0.0878
4 0 0 20.5466 -0.2384
4 0 1 5.3904 -0.3229
4 0 2 -1.7110 -0.2044
4 0 3 -3.4685 -0.1157
4 0 4 2.6736 -0.2106
4 0 5 1.0607 -0.2163
4 0 6 -1.4729 -0.0963
4 0 7 -0.3040 -0.0721
4 0 8 -0.7019 -0.1165
4 0 9 -1.9719 -0.0762
4 0 10 3.7897 -0.0262
4 1 -10 0.6036 0.0375
4 1 -9 -0.2028 0.0879
4 1 -8 0.6412 0.1238
4 1 -7 -2.2713 0.1052
4 1 -6 1.5792 0.1519
4 1 -5 -0.0137 0.2446
4 1 -4 0.6405 0.2344
4 1 -3 -1.6544 0.1908
4 1 -2 -7.7296 0.2844
4 1 -1 -3.4274 0.3337
4 1 0 -2.3032 0.2490
4 1 1 9.3475 0.2340
4 1 2 13.3109 0.3045
4 1 3 -1.1424 0.2703
4 1 4 0.3726 0.2157
4 1 5 0.6124 0.2173
4 1 6 2.0767 0.1838
4 1 7 2.6258 0.1307
4 1 8 -1.0886 0.1063
4 1 9 -0.4112 0.0948
4 1 10 1.4756 0.0551
4 2 -10 0.6566 0.0159
4 2 -9 -0.9551 0.0129
4 2 -8 -0.8119 0.0287
4 2 -7 2.0536 0.0446
4 2 -6 -0.2842 0.0551
4 2 -5 1.2641 0.0415
4 2 -4 0.0707 0.0410
4 2 -3 0.2430 0.1050
4 2 -2 -2.0911 0.0829
4 2 -1 2.1872 0.0343
4 2 0 0.0383 0.0960
4 2 1 -7.1838 0.1266
4 2 2 -5.5025 0.0337
4 2 3 -2.3316 -0.0015
4 2 4 2.5472 0.0617
4 2 5 1.7358 0.0205
4 2 6 0.0112 -0.0206
4 2 7 -0.5832 0.0207
4 2 8 1.8420 0.0213
4 2 9 -2.0222 -0.0065
4 2 10 -0.9844 -0.0191
4 3 -9 4.1543 -0.0088
4 3 -8 -3.1663 -0.0266
4 3 -7 2.3980 -0.0012
4 3 -6 2.4417 -0.0200
4 3 -5 0.3515 -0.0742
4 3 -4 0.2641 -0.0113
4 3 -3 -2.0864 0.0359
4 3 -2 -0.8523 -0.0800
4 3 -1 1.5140 -0.0761
4 3 0 -0.7114 0.0467
4 3 1 2.0671 -0.0170
4 3 2 -3.0365 -0.0772
4 3 3 -1.5705 0.0184
4 3 4 0.8548 0.0508
4 3 5 -0.5912 -0.0174
4 3 6 2.3802 -0.0016
4 3 7 2.6797 0.0346
4 3 8 -1.6454 0.0045
4 3 9 -5.8238 0.0197
4 4 -9 4.3755 -0.1587
4 4 -8 -0.5667 -0.2670
4 4 -7 1.9760 -0.2279
4 4 -6 -0.6011 -0.2671
4 4 -5 1.4928 -0.4919
4 4 -4 0.8361 -0.4757
4 4 -3 3.1101 -0.3540
4 4 -2 0.2631 -0.6089
4 4 -1 -2.0998 -0.7541
4 4 0 3.2176 -0.4375
4 4 1 2.3965 -0.4599
4 4 2 -0.5714 -0.7724
4 4 3 -2.2774 -0.5269
4 4 4 -1.1290 -0.2518
4 4 5 1.7461 -0.4773
4 4 6 4.2862 -0.4795
4 4 7 -0.4214 -0.1771
4 4 8 4.6303 -0.1687
4 4 9 1.5468 -0.2441
5 0 0 -15.8375 0.0290
5 0 1 -0.1251 -0.1354
5 0 2 0.3186 -0.1800
5 0 3 1.7612 -0.0489
5 0 4 0.5971 -0.0445
5 0 5 -1.0213 -0.1334
5 0 6 -0.3014 -0.0875
5 0 7 1.5551 0.0009
5 0 8 -0.4477 -0.0348
5 0 9 0.7415 -0.0488
5 0 10 2.6450 -0.0170
5 1 -10 -1.6636 -0.0337
5 1 -9 -0.5497 -0.0286
5 1 -8 -0.8559 -0.0874
5 1 -7 0.0273 -0.1087
5 1 -6 -0.2999 -0.0592
5 1 -5 -1.3584 -0.1158
5 1 -4 -0.0269 -0.1946
5 1 -3 -1.6346 -0.1255
5 1 -2 -2.5408 -0.0953
5 1 -1 -1.6545 -0.2344
5 1 0 -1.5520 -0.2275
5 1 1 -2.8413 -0.0862
5 1 2 -0.3399 -0.1561
5 1 3 0.6549 -0.2311
5 1 4 1.8050 -0.1094
5 1 5 1.4066 -0.0646
5 1 6 0.7483 -0.1422
5 1 7 1.2109 -0.1054
5 1 8 -0.5827 -0.0283
5 1 9 -1.1427 -0.0523
5 1 10 3.4038 -0.0564
5 2 -9 -0.6008 0.0030
5 2 -8 -1.0456 0.0301
5 2 -7 0.8403 0.0699
5 2 -6 0.8835 0.0304
5 2 -5 1.4895 0.0184
5 2 -4 0.9261 0.1008
5 2 -3 -1.9199 0.1111
5 2 -2 -2.0583 0.0314
5 2 -1 2.6621 0.0748
5 2 0 2.4638 0.1554
5 2 1 -1.1227 0.1114
5 2 2 -0.0160 0.0586
5 2 3 -0.4899 0.1231
5 2 4 0.7037 0.1392
5 2 5 0.7231 0.0719
5 2 6 -1.1407 0.0527
5 2 7 0.8331 0.0704
5 2 8 -1.1161 0.0534
5 2 9 -3.9931 0.0280
5 3 -9 2.1919 0.0651
5 3 -8 2.7339 0.0935
5 3 -7 -0.6264 0.1243
5 3 -6 1.9011 0.1370
5 3 -5 2.1285 0.1929
5 3 -4 0.1640 0.2155
5 3 -3 0.5357 0.1805
5 3 -2 -0.0135 0.2312
5 3 -1 -0.1141 0.2776
5 3 0 1.1713 0.2097
5 3 1 0.7525 0.1777
5 3 2 0.7336 0.2552
5 3 3 -2.7033 0.2166
5 3 4 -1.0992 0.1103
5 3 5 -0.3003 0.1501
5 3 6 -1.5008 0.1724
5 3 7 3.1475 0.0922
5 3 8 1.6183 0.0488
5 3 9 4.0675 0.0637
5 4 -9 3.3592 -0.0081
5 4 -8 -2.2920 -0.0487
5 4 -7 -1.4982 -0.0462
5 4 -6 0.4837 -0.0208
5 4 -5 1.6774 -0.0544
5 4 -4 1.1878 -0.1082
5 4 -3 3.0040 -0.0406
5 4 -2 0.3334 -0.0269
5 4 -1 0.4856 -0.1145
5 4 0 -1.1455 -0.0966
5 4 1 -1.5487 -0.0249
5 4 2 0.5207 -0.0876
5 4 3 -0.2322 -0.1328
5 4 4 -2.0169 -0.0689
5 4 5 1.9352 -0.0637
5 4 6 1.9532 -0.0995
5 4 7 -3.1237 -0.0572
5 4 8 -2.4020 -0.0121
5 4 9 18.6824 -0.0417
5 5 -8 1.3365 -0.1193
5 5 -7 1.4328 -0.2485
5 5 -6 2.4760 -0.2016
5 5 -5 1.1609 -0.1785
5 5 -4 2.3597 -0.3911
5 5 -3 -1.2690 -0.4542
5 5 -2 -0.4315 -0.2496
5 5 -1 2.7924 -0.3558
5 5 0 -1.6820 -0.6023
5 5 1 0.1140 -0.3777
5 5 2 4.1993 -0.1830
5 5 3 5.0637 -0.4260
5 5 4 4.0963 -0.4227
5 5 5 0.5173 -0.1096
5 5 6 1.0745 -0.1405
5 5 7 3.7318 -0.2736
5 5 8 -2.7576 -0.1264
6 0 0 0.6628 0.1530
6 0 1 -1.4901 0.2800
6 0 2 1.9660 0.2754
6 0 3 -0.7141 0.1705
6 0 4 0.5796 0.1745
6 0 5 0.1756 0.2054
6 0 6 0.1862 0.1420
6 0 7 -0.9154 0.0838
6 0 8 1.3703 0.0870
6 0 9 0.3291 0.0702
6 1 -9 1.1836 -0.0115
6 1 -8 -1.0465 -0.0682
6 1 -7 -0.5187 -0.0762
6 1 -6 -0.3353 -0.0209
6 1 -5 0.0093 -0.0862
6 1 -4 0.0576 -0.1627
6 1 -3 -1.4117 -0.0922
6 1 -2 0.0989 -0.0725
6 1 -1 1.7845 -0.2004
6 1 0 1.4871 -0.1763
6 1 1 -2.2933 -0.0712
6 1 2 4.8555 -0.1344
6 1 3 -0.1004 -0.1851
6 1 4 1.4920 -0.1079
6 1 5 0.7256 -0.0630
6 1 6 1.6462 -0.1024
6 1 7 -2.8976 -0.0913
6 1 8 -0.4239 -0.0315
6 1 9 0.3807 -0.0363
6 2 -9 -1.8985 -0.0038
6 2 -8 1.0452 0.0056
6 2 -7 0.3939 -0.0314
6 2 -6 -1.3696 -0.0195
6 2 -5 1.1051 0.0152
6 2 -4 -0.6700 -0.0368
6 2 -3 0.0534 -0.0818
6 2 -2 0.2108 0.0131
6 2 -1 -0.0685 0.0304
6 2 0 -1.4877 -0.0995
6 2 1 1.2590 -0.0697
6 2 2 3.1464 0.0512
6 2 3 -0.7314 -0.0397
6 2 4 -0.4394 -0.1018
6 2 5 -0.7945 0.0144
6 2 6 -3.7345 0.0291
6 2 7 -0.0644 -0.0520
6 2 8 0.2238 -0.0276
6 2 9 -2.1133 0.0127
6 3 -9 -1.6388 -0.0109
6 3 -8 -0.5302 0.0072
6 3 -7 -1.2283 -0.0193
6 3 -6 1.0653 -0.0222
6 3 -5 -1.7812 -0.0219
6 3 -4 -1.5312 -0.0376
6 3 -3 0.4871 -0.0345
6 3 -2 0.5878 -0.0128
6 3 -1 0.6821 -0.0306
6 3 0 -0.7956 -0.0488
6 3 1 2.5867 -0.0084
6 3 2 0.2902 -0.0000
6 3 3 -1.7602 -0.0357
6 3 4 0.1385 -0.0206
6 3 5 -0.2046 -0.0031
6 3 6 0.2856 -0.0250
6 3 7 -0.2792 -0.0182
6 3 8 -3.5823 0.0035
6 3 9 4.3468 -0.0012
6 4 -8 -0.9534 0.0483
6 4 -7 0.0294 0.0836
6 4 -6 -0.4768 0.1056
6 4 -5 0.7521 0.0953
6 4 -4 1.9437 0.1394
6 4 -3 -0.9734 0.1953
6 4 -2 0.1020 0.1686
6 4 -1 1.2938 0.1594
6 4 0 0.0140 0.2289
6 4 1 -0.1381 0.2112
6 4 2 0.8835 0.1335
6 4 3 1.8950 0.1817
6 4 4 4.6542 0.2218
6 4 5 -1.3557 0.1369
6 4 6 3.0523 0.0989
6 4 7 0.8445 0.1249
6 4 8 1.9529 0.0823
6 5 -7 4.0024 -0.0371
6 5 -6 2.5414 -0.0252
6 5 -5 -1.2947 -0.0320
6 5 -4 2.5690 -0.0317
6 5 -3 0.6307 -0.0624
6 5 -2 2.0358 -0.0686
6 5 -1 0.9961 -0.0635
6 5 0 1.0729 -0.0711
6 5 1 2.6011 -0.0883
6 5 2 0.5488 -0.0763
6 5 3 -2.2794 -0.0797
6 5 4 1.0318 -0.0898
6 5 5 -0.1366 -0.0824
6 5 6 -0.9784 -0.0643
6 5 7 0.3011 -0.0492
6 6 -7 -1.1743 -0.0928
6 6 -6 1.0800 -0.1909
6 6 -5 0.5162 -0.1809
6 6 -4 1.6379 -0.1416
6 6 -3 3.5073 -0.2381
6 6 -2 1.2983 -0.3294
6 6 -1 -1.3823 -0.1973
6 6 0 -2.0992 -0.1623
6 6 1 1.0450 -0.3417
6 6 2 0.7791 -0.2955
6 6 3 3.4236 -0.0957
6 6 4 -0.9680 -0.1798
6 6 5 1.8577 -0.2701
6 6 6 -4.0506 -0.0990
6 6 7 -3.3461 -0.0306
7 0 0 1.8379 0.1357
7 0 1 -0.0614 0.0165
7 0 2 -1.7652 -0.0556
7 0 3 -1.4818 0.0772
7 0 4 1.5031 0.0673
7 0 5 2.2462 -0.0452
7 0 6 0.1991 0.0140
7 0 7 -2.2584 0.0742
7 0 8 2.4969 0.0071
7 0 9 4.2105 -0.0161
7 1 -9 6.9769 0.0082
7 1 -8 -0.5528 0.0026
7 1 -7 0.3182 0.0012
7 1 -6 -3.5606 -0.0228
7 1 -5 0.8802 0.0115
7 1 -4 1.0377 0.0249
7 1 -3 -0.0652 -0.0079
7 1 -2 -1.2810 -0.0049
7 1 -1 -2.5377 0.0533
7 1 0 1.4682 0.0268
7 1 1 1.7264 -0.0128
7 1 2 -0.4858 0.0277
7 1 3 -1.0143 0.0242
7 1 4 1.8018 -0.0050
7 1 5 0.2875 0.0019
7 1 6 -1.6123 0.0100
7 1 7 -3.7107 -0.0067
7 1 8 0.2765 -0.0003
7 1 9 -4.5473 0.0266
7 2 -8 -2.1638 -0.0026
7 2 -7 0.0723 -0.0515
7 2 -6 -2.7229 -0.0622
7 2 -5 -0.8622 0.0057
7 2 -4 -0.6070 -0.0041
7 2 -3 0.1699 -0.0899
7 2 -2 0.9695 -0.0635
7 2 -1 -1.0130 0.0161
7 2 0 1.4587 -0.0526
7 2 1 1.9937 -0.1053
7 2 2 -0.4116 -0.0201
7 2 3 1.9465 0.0165
7 2 4 1.6001 -0.0588
7 2 5 -0.3285 -0.0676
7 2 6 -1.0881 0.0122
7 2 7 0.4222 -0.0088
7 2 8 -2.3521 -0.0429
7 3 -8 -1.8747 -0.0326
7 3 -7 -4.7478 -0.0117
7 3 -6 1.1505 -0.0486
7 3 -5 0.8544 -0.0656
7 3 -4 1.4527 -0.0301
7 3 -3 0.4857 -0.0602
7 3 -2 0.4391 -0.1196
7 3 -1 0.7909 -0.0734
7 3 0 0.8841 -0.0284
7 3 1 -2.9091 -0.0992
7 3 2 -0.3896 -0.1135
7 3 3 3.1332 -0.0175
7 3 4 3.6164 -0.0362
7 3 5 0.5617 -0.0855
7 3 6 1.7472 -0.0372
7 3 7 0.5549 -0.0111
7 3 8 -3.1869 -0.0383
7 4 -7 -1.6585 0.0690
7 4 -6 -3.3599 0.0683
7 4 -5 2.0225 0.0790
7 4 -4 2.6481 0.0852
7 4 -3 -0.7560 0.0861
7 4 -2 -0.2558 0.0810
7 4 -1 -0.5394 0.1129
7 4 0 2.6707 0.1081
7 4 1 -1.8562 0.0665
7 4 2 -0.4461 0.0884
7 4 3 -3.3857 0.0984
7 4 4 1.0286 0.0521
7 4 5 0.1437 0.0487
7 4 6 1.6271 0.0726
7 4 7 -0.7119 0.0519
7 5 -6 -2.9108 0.0381
7 5 -5 0.0485 0.0463
7 5 -4 -0.6498 0.0164
7 5 -3 1.4092 0.0397
7 5 -2 -1.6506 0.0929
7 5 -1 -1.8167 0.0650
7 5 0 1.6224 0.0189
7 5 1 -0.7414 0.0915
7 5 2 1.4187 0.1060
7 5 3 -0.8257 0.0193
7 5 4 -1.1903 0.0170
7 5 5 3.4949 0.0856
7 5 6 -1.5992 0.0351
7 5 7 1.9375 -0.0205
7 6 -6 -1.1816 -0.0288
7 6 -5 0.3761 -0.0082
7 6 -4 0.8373 -0.0231
7 6 -3 2.0173 -0.0302
7 6 -2 -2.1053 -0.0226
7 6 -1 -0.7332 -0.0284
7 6 0 1.1659 -0.0376
7 6 1 -2.1914 -0.0167
7 6 2 -2.3716 -0.0303
7 6 3 3.3588 -0.0351
7 6 4 3.9187 -0.0086
7 6 5 3.6902 -0.0046
7 6 6 0.8466 -0.0145
7 7 -4 -1.8235 -0.2217
7 7 -3 1.6273 -0.1983
7 7 -2 -1.2389 -0.1992
7 7 -1 0.8856 -0.3094
7 7 0 1.0424 -0.2900
7 7 1 0.0830 -0.1809
7 7 2 1.4234 -0.2539
7 7 3 1.9099 -0.3328
7 7 4 -0.8866 -0.1960
8 0 0 2.9855 -0.0846
8 0 1 -0.6548 -0.1170
8 0 2 -0.3789 -0.1274
8 0 3 -0.2006 -0.0786
8 0 4 -1.1861 -0.0543
8 0 5 1.0498 -0.0748
8 0 6 -0.1307 -0.0812
8 0 7 -2.8228 -0.0415
8 0 8 -1.2746 -0.0382
8 1 -8 -4.5129 0.0626
8 1 -7 1.4973 0.0649
8 1 -6 -1.5043 0.1129
8 1 -5 -0.3908 0.1284
8 1 -4 -0.3077 0.1035
8 1 -3 1.6661 0.1329
8 1 -2 1.0532 0.1870
8 1 -1 0.1189 0.1481
8 1 0 0.9236 0.1408
8 1 1 -0.4050 0.1984
8 1 2 1.4408 0.1680
8 1 3 -2.0589 0.1213
8 1 4 -0.9417 0.1562
8 1 5 -2.8274 0.1517
8 1 6 1.5299 0.0837
8 1 7 -2.4064 0.0819
8 1 8 2.9373 0.0705
8 2 -8 -2.8687 -0.0120
8 2 -7 -2.3640 0.0009
8 2 -6 2.1704 0.0451
8 2 -5 0.0128 0.0120
8 2 -4 1.1676 -0.0255
8 2 -3 1.2299 0.0313
8 2 -2 0.4531 0.0416
8 2 -1 0.3523 -0.0443
8 2 0 -1.2277 -0.0205
8 2 1 -2.0785 0.0313
8 2 2 -0.7683 -0.0197
8 2 3 1.9655 -0.0543
8 2 4 0.0213 -0.0217
8 2 5 -1.7987 -0.0107
8 2 6 0.4767 -0.0204
8 2 7 -1.3774 -0.0087
8 2 8 3.1698 0.0014
8 3 -7 -2.2563 -0.0145
8 3 -6 0.9907 -0.0457
8 3 -5 0.7945 -0.0541
8 3 -4 2.7415 -0.0135
8 3 -3 0.8579 -0.0165
8 3 -2 -1.2945 -0.0611
8 3 -1 0.3458 -0.0456
8 3 0 -0.2582 -0.0004
8 3 1 1.0444 -0.0308
8 3 2 0.4161 -0.0489
8 3 3 0.6372 -0.0306
8 3 4 -0.0781 -0.0057
8 3 5 0.9449 -0.0286
8 3 6 0.1244 -0.0423
8 3 7 -6.5931 -0.0051
8 4 -6 -3.7653 -0.0733
8 4 -5 -0.7177 -0.0879
8 4 -4 -1.0697 -0.1024
8 4 -3 -0.9061 -0.0826
8 4 -2 -1.0821 -0.0888
8 4 -1 0.1097 -0.1377
8 4 0 3.3819 -0.1274
8 4 1 1.2909 -0.0716
8 4 2 -0.2343 -0.1046
8 4 3 0.2392 -0.1304
8 4 4 1.9548 -0.0589
8 4 5 0.9860 -0.0484
8 4 6 0.3005 -0.0838
8 5 -6 -0.5889 0.0624
8 5 -5 -0.6922 0.0554
8 5 -4 0.2052 0.0640
8 5 -3 0.4951 0.0769
8 5 -2 -1.8490 0.0852
8 5 -1 0.3115 0.0750
8 5 0 1.7783 0.1091
8 5 1 0.0928 0.0935
8 5 2 -2.1729 0.0678
8 5 3 -0.7308 0.0953
8 5 4 2.0451 0.1057
8 5 5 3.5230 0.0623
8 5 6 -1.6922 0.0518
8 6 -4 1.3261 0.0902
8 6 -3 -0.5909 0.0845
8 6 -2 -0.1602 0.0821
8 6 -1 0.2643 0.0892
8 6 0 -1.3966 0.0839
8 6 1 1.9205 0.0619
8 6 2 -0.4630 0.0862
8 6 3 -1.5133 0.0924
8 6 4 1.3688 0.0442
8 7 -3 2.6646 -0.0545
8 7 -2 -2.2956 -0.0697
8 7 -1 0.9001 -0.0174
8 7 0 -1.7136 -0.0262
8 7 1 2.6242 -0.0415
8 7 2 5.0281 -0.0322
8 7 3 3.4178 -0.0479
9 0 0 0.4011 -0.0443
9 0 1 1.1945 -0.0453
9 0 2 0.9948 -0.0875
9 0 3 0.1682 -0.0616
9 0 4 -4.1585 -0.0358
9 0 5 0.5235 -0.0500
9 0 6 0.7119 -0.0427
9 0 7 0.5386 -0.0274
9 0 8 0.5790 -0.0117
9 1 -7 0.7739 -0.0140
9 1 -6 -0.6826 -0.0035
9 1 -5 -2.1065 -0.0524
9 1 -4 1.2126 -0.0694
9 1 -3 -0.2215 -0.0165
9 1 -2 -0.4954 -0.0126
9 1 -1 2.2160 -0.0763
9 1 0 0.0055 -0.0679
9 1 1 -1.1125 -0.0058
9 1 2 -0.5433 -0.0349
9 1 3 -2.4604 -0.0798
9 1 4 -2.0319 -0.0404
9 1 5 1.1200 -0.0026
9 1 6 -1.2565 -0.0412
9 1 7 0.5445 -0.0378
9 2 -7 -1.2849 0.0017
9 2 -6 -0.0371 -0.0297
9 2 -5 0.3902 -0.0028
9 2 -4 2.6165 0.0229
9 2 -3 -1.1818 -0.0009
9 2 -2 -0.0991 -0.0159
9 2 -1 -1.5799 0.0411
9 2 0 -1.3483 0.0402
9 2 1 2.5837 -0.0090
9 2 2 1.7129 0.0246
9 2 3 1.9830 0.0619
9 2 4 -2.4887 0.0185
9 2 5 0.5990 0.0059
9 2 6 -1.3560 0.0344
9 2 7 -3.7306 0.0053
9 3 -6 1.2280 0.0410
9 3 -5 0.6627 0.0855
9 3 -4 0.5441 0.0961
9 3 -3 1.6904 0.0498
9 3 -2 0.0743 0.0831
9 3 -1 -1.3621 0.1200
9 3 0 0.3930 0.0683
9 3 1 3.8064 0.0710
9 3 2 2.3141 0.0908
9 3 3 1.1027 0.0842
9 3 4 -0.9197 0.0727
9 3 5 0.3920 0.0655
9 3 6 -1.3606 0.0449
9 4 -5 0.2645 -0.0240
9 4 -4 1.5591 -0.0316
9 4 -3 1.8320 -0.0454
9 4 -2 -0.0099 -0.0475
9 4 -1 -0.1178 -0.0499
9 4 0 1.0829 -0.0688
9 4 1 0.0704 -0.0655
9 4 2 -1.3965 -0.0478
9 4 3 1.9706 -0.0594
9 4 4 2.1346 -0.0857
9 4 5 -2.7643 -0.0524
9 5 -4 1.1288 -0.0371
9 5 -3 -1.4023 -0.0417
9 5 -2 0.9865 -0.0357
9 5 -1 -0.0242 -0.0191
9 5 0 -1.2361 -0.0323
9 5 1 0.0691 -0.0572
9 5 2 -0.5846 -0.0094
9 5 3 0.2390 -0.0067
9 5 4 -3.6743 -0.0585
9 6 -2 0.1315 -0.0109
9 6 -1 -2.0552 0.0112
9 6 0 -1.4735 -0.0236
9 6 1 3.8579 -0.0120
9 6 2 2.8777 -0.0185
10 0 0 3.2424 0.0490
10 0 1 0.0165 0.0762
10 0 2 -0.2998 0.0942
10 0 3 -0.0568 0.0520
10 0 4 -1.0401 0.0451
10 0 5 2.6798 0.0676
10 0 6 -1.5478 0.0342
10 0 7 3.3972 -0.0020
10 1 -7 0.5452 -0.0065
10 1 -6 -0.1566 -0.0215
10 1 -5 -1.9633 -0.0276
10 1 -4 0.5091 -0.0314
10 1 -3 -2.3004 -0.0450
10 1 -2 0.5133 -0.0640
10 1 -1 -1.3342 -0.0551
10 1 0 -0.0622 -0.0577
10 1 1 -0.6291 -0.0701
10 1 2 3.0125 -0.0523
10 1 3 2.0888 -0.0525
10 1 4 4.6759 -0.0569
10 1 5 2.9141 -0.0375
10 1 6 -1.6460 -0.0138
10 1 7 2.6237 -0.0180
10 2 -6 1.9978 0.0405
10 2 -5 5.2242 0.0425
10 2 -4 -0.4830 -0.0041
10 2 -3 -1.7993 0.0023
10 2 -2 1.5337 0.0339
10 2 -1 -3.4417 0.0228
10 2 0 -4.2781 0.0033
10 2 1 2.7454 0.0158
10 2 2 6.0570 0.0332
10 2 3 2.5000 0.0215
10 2 4 -0.4330 0.0042
10 2 5 -0.6968 0.0225
10 2 6 1.1923 0.0247
10 3 -5 1.6365 -0.0214
10 3 -4 0.2430 -0.0292
10 3 -3 2.5599 0.0008
10 3 -2 -2.2477 0.0158
10 3 -1 1.5608 -0.0230
10 3 0 -2.1407 -0.0160
10 3 1 0.5749 0.0097
10 3 2 3.3349 -0.0174
10 3 3 -3.7690 -0.0265
10 3 4 2.6880 0.0004
10 3 5 -1.7732 -0.0204
10 4 -4 2.6436 0.0028
10 4 -3 -1.0607 0.0548
10 4 -2 -3.3076 0.0022
10 4 -1 0.8596 0.0082
10 4 0 1.2530 0.0584
10 4 1 -1.8794 0.0459
10 4 2 -0.0776 0.0227
10 4 3 -1.1673 0.0131
10 4 4 2.6602 0.0407
10 5 -2 -0.7906 -0.0351
10 5 -1 2.3533 -0.0252
10 5 0 1.6643 -0.0141
10 5 1 0.4616 -0.0092
10 5 2 -1.6364 -0.0496
11 0 0 2.0091 0.0998
11 0 1 -0.7667 0.0515
11 0 2 -0.0684 0.0127
11 0 3 1.6357 0.0609
11 0 4 0.9038 0.0795
11 0 5 -1.3665 0.0161
11 0 6 1.5014 0.0341
11 1 -5 -2.7731 -0.0473
11 1 -4 1.3893 -0.0377
11 1 -3 -2.4945 -0.0234
11 1 -2 1.2223 -0.0362
11 1 -1 -1.8464 -0.0218
11 1 0 -1.8564 -0.0275
11 1 1 2.1985 -0.0449
11 1 2 0.0815 -0.0360
11 1 3 3.4022 -0.0291
11 1 4 2.8731 -0.0385
11 1 5 -1.0291 -0.0419
11 2 -4 1.4865 0.0037
11 2 -3 -2.2366 -0.0238
11 2 -2 0.3368 -0.0156
11 2 -1 4.1132 -0.0167
11 2 0 -1.2358 -0.0107
11 2 1 -0.3503 -0.0200
11 2 2 -0.0409 -0.0086
11 2 3 2.9782 -0.0073
11 2 4 -1.6395 -0.0366
11 3 -3 0.6801 -0.0207
11 3 -2 0.4964 -0.0233
11 3 -1 2.7793 -0.0222
11 3 0 1.4554 -0.0113
11 3 1 -2.2117 -0.0213
11 3 2 0.9639 -0.0278
11 3 3 -3.5594 0.0082
11 4 -1 -0.1338 0.0926
11 4 0 0.9140 0.0424
11 4 1 -0.5832 0.0346
12 0 0 0.6389 -0.0596
12 0 1 0.6212 -0.0346
12 0 2 0.7929 -0.0194
12 0 3 -2.1825 -0.0383
12 0 4 -1.3941 -0.0335
12 0 5 -0.5267 0.0009
12 1 -4 4.5649 0.0512
12 1 -3 -0.2709 0.0629
12 1 -2 0.1004 0.0859
12 1 -1 1.5816 0.0807
12 1 0 1.2532 0.0698
12 1 1 -1.4552 0.0809
12 1 2 -2.2981 0.0762
12 1 3 -1.7249 0.0746
12 1 4 0.0142 0.0754
12 2 -2 0.2674 -0.0145
12 2 -1 1.0648 -0.0362
12 2 0 1.0851 -0.0180
12 2 1 -3.4637 0.0165
12 2 2 -0.9623 -0.0162
13 0 0 0.5068 -0.0322
13 0 1 -0.9408 -0.0472
13 0 2 0.3201 -0.0445
13 0 3 0.6437 -0.0517
13 1 0 -0.4611 -0.0059
0 0 0 0.0 0.0
;
_shelx_fab_checksum              25987
_olex2_submission_special_instructions 'No special instructions were received'
####################################################################### 
# 
# This file contains crystal structure data downloaded from the 
# Cambridge Structural Database (CSD) hosted by the Cambridge 
# Crystallographic Data Centre (CCDC).
# 
# Full information about CCDC data access policies and citation 
# guidelines are available at http://www.ccdc.cam.ac.uk/access/V1 
# 
# Audit and citation data items may have been added by the CCDC. 
# Please retain this information to preserve the provenance of 
# this file and to allow appropriate attribution of the data. 
# 
#######################################################################

data_3
_database_code_depnum_ccdc_archive 'CCDC 1894229'
loop_
_audit_author_name
_audit_author_address
'Lujia Liu'
;Northwestern University
United States of America
;
_audit_update_record             
;
2019-01-28 deposited with the CCDC.	2019-03-14 downloaded from the CCDC.
;
_audit_creation_date             2018-08-24
_audit_creation_method           
;
Olex2 1.2
(compiled 2018.05.29 svn.r3508 for OlexSys, GUI svn.r5506)
;
_shelx_SHELXL_version_number     2016/6
_chemical_name_common            ?
_chemical_name_systematic        ?
_chemical_formula_moiety         'C18 Cl6 Mn2 O12, 2(C4 H12 N1)'
_chemical_formula_sum            'C26 H24 Cl6 Mn2 N2 O12'
_chemical_formula_weight         879.09
_chemical_melting_point          ?
loop_
_atom_type_symbol
_atom_type_description
_atom_type_scat_dispersion_real
_atom_type_scat_dispersion_imag
_atom_type_scat_source
C C 0.0033 0.0016 'International Tables Vol C Tables 4.2.6.8 and 6.1.1.4'
H H 0.0000 0.0000 'International Tables Vol C Tables 4.2.6.8 and 6.1.1.4'
Cl Cl 0.1484 0.1585 'International Tables Vol C Tables 4.2.6.8 and 6.1.1.4'
Mn Mn 0.3368 0.7283 'International Tables Vol C Tables 4.2.6.8 and 6.1.1.4'
N N 0.0061 0.0033 'International Tables Vol C Tables 4.2.6.8 and 6.1.1.4'
O O 0.0106 0.0060 'International Tables Vol C Tables 4.2.6.8 and 6.1.1.4'

_shelx_space_group_comment       
;
The symmetry employed for this shelxl refinement is uniquely defined
by the following loop, which should always be used as a source of
symmetry information in preference to the above space-group names.
They are only intended as comments.
;
_space_group_crystal_system      trigonal
_space_group_IT_number           162
_space_group_name_H-M_alt        'P -3 1 m'
_space_group_name_Hall           '-P 3 2'
loop_
_space_group_symop_operation_xyz
'x, y, z'
'-y, x-y, z'
'-x+y, -x, z'
'-y, -x, -z'
'-x+y, y, -z'
'x, x-y, -z'
'-x, -y, -z'
'y, -x+y, -z'
'x-y, x, -z'
'y, x, z'
'x-y, -y, z'
'-x, -x+y, z'

_cell_length_a                   14.030(3)
_cell_length_b                   14.030(3)
_cell_length_c                   9.3030(19)
_cell_angle_alpha                90
_cell_angle_beta                 90
_cell_angle_gamma                120
_cell_volume                     1585.9(8)
_cell_formula_units_Z            0.99996
_cell_measurement_reflns_used    1764
_cell_measurement_temperature    250(2)
_cell_measurement_theta_max      18.78
_cell_measurement_theta_min      2.90
_shelx_estimated_absorpt_T_max   0.952
_shelx_estimated_absorpt_T_min   0.904
_exptl_absorpt_coefficient_mu    0.684
_exptl_absorpt_correction_T_max  0.7443
_exptl_absorpt_correction_T_min  0.6032
_exptl_absorpt_correction_type   multi-scan
_exptl_absorpt_process_details   
'SADABS-2016/2 (Bruker,2016/2) was used for absorption correction. wR2(int) was 0.0963 before and 0.0693 after correction. The Ratio of minimum to maximum transmission is 0.8104. The \l/2 correction factor is Not present.'
_exptl_absorpt_special_details   ?
_exptl_crystal_colour            brown
_exptl_crystal_colour_primary    brown
_exptl_crystal_density_diffrn    0.920
_exptl_crystal_density_meas      ?
_exptl_crystal_density_method    ?
_exptl_crystal_description       hexagonal
_exptl_crystal_F_000             442
_exptl_crystal_preparation       ?
_exptl_crystal_size_max          0.151
_exptl_crystal_size_mid          0.129
_exptl_crystal_size_min          0.073
_exptl_transmission_factor_max   ?
_exptl_transmission_factor_min   ?
_diffrn_reflns_av_R_equivalents  0.0840
_diffrn_reflns_av_unetI/netI     0.0429
_diffrn_reflns_Laue_measured_fraction_full 0.996
_diffrn_reflns_Laue_measured_fraction_max 0.994
_diffrn_reflns_limit_h_max       12
_diffrn_reflns_limit_h_min       -12
_diffrn_reflns_limit_k_max       12
_diffrn_reflns_limit_k_min       -12
_diffrn_reflns_limit_l_max       8
_diffrn_reflns_limit_l_min       -8
_diffrn_reflns_number            4242
_diffrn_reflns_point_group_measured_fraction_full 0.996
_diffrn_reflns_point_group_measured_fraction_max 0.994
_diffrn_reflns_theta_full        18.894
_diffrn_reflns_theta_max         18.894
_diffrn_reflns_theta_min         1.676
_diffrn_ambient_temperature      250.01
_diffrn_detector_area_resol_mean ?
_diffrn_measured_fraction_theta_full 0.996
_diffrn_measured_fraction_theta_max 0.994
_diffrn_measurement_device_type  'Bruker APEX-II CCD'
_diffrn_measurement_method       '\f and \w scans'
_diffrn_radiation_type           MoK\a
_diffrn_radiation_wavelength     0.71073
_diffrn_source                   ?
_diffrn_standards_number         0
_reflns_Friedel_coverage         0.000
_reflns_Friedel_fraction_full    .
_reflns_Friedel_fraction_max     .
_reflns_number_gt                370
_reflns_number_total             469
_reflns_special_details          
;
 Reflections were merged by SHELXL according to the crystal
 class for the calculation of statistics and refinement.
 
 Structure factors included contributions from the .fab file.
 
 _reflns_Friedel_fraction is defined as the number of unique
 Friedel pairs measured divided by the number that would be
 possible theoretically, ignoring centric projections and
 systematic absences.
;
_reflns_threshold_expression     'I > 2\s(I)'
_computing_cell_refinement       'SAINT V8.38A (?, 2016)'
_computing_data_collection       ?
_computing_data_reduction        'SAINT V8.38A (?, 2016)'
_computing_molecular_graphics    'Olex2 (Dolomanov et al., 2009)'
_computing_publication_material  'Olex2 (Dolomanov et al., 2009)'
_computing_structure_refinement  'XL (Sheldrick, 2008)'
_computing_structure_solution    'XT (Sheldrick, 2015)'
_refine_diff_density_max         0.914
_refine_diff_density_min         -0.663
_refine_diff_density_rms         0.139
_refine_ls_extinction_coef       .
_refine_ls_extinction_method     none
_refine_ls_goodness_of_fit_ref   1.902
_refine_ls_hydrogen_treatment    constr
_refine_ls_matrix_type           full
_refine_ls_number_parameters     47
_refine_ls_number_reflns         469
_refine_ls_number_restraints     18
_refine_ls_R_factor_all          0.1681
_refine_ls_R_factor_gt           0.1530
_refine_ls_restrained_S_all      1.878
_refine_ls_shift/su_max          0.000
_refine_ls_shift/su_mean         0.000
_refine_ls_structure_factor_coef Fsqd
_refine_ls_weighting_details     
'w=1/[\s^2^(Fo^2^)+(0.2000P)^2^] where P=(Fo^2^+2Fc^2^)/3'
_refine_ls_weighting_scheme      calc
_refine_ls_wR_factor_gt          0.4108
_refine_ls_wR_factor_ref         0.4251
_refine_special_details          ?
_olex2_refinement_description    
;
1. Fixed Uiso
 At 1.5 times of:
  All C(H,H,H) groups
2. Restrained distances
 N1-C3
 1.49 with sigma of 0.01
 N1-C3 \\sim N1-C4
 with sigma of 0.01
 C3-C4_$1 \\sim C4_$1-C4
 with sigma of 0.01
3. Rigid bond restraints
 N1, C3, N1, C4
 with sigma for 1-2 distances of 0.01 and sigma for 1-3 distances of 0.01
4. Uiso/Uaniso restraints and constraints
C3 \\sim N1 \\sim C4: within 2A with sigma of 0.04 and sigma for terminal atoms
of 0.08
5. Others
 Fixed Sof: C3(0.16667) H3C(0.16667) H3B(0.16667) H3A(0.16667) C4(0.5)
 H4A(0.5) H4B(0.5) H4C(0.5)
6.a Me refined with riding coordinates:
 C3(H3C,H3B,H3A), C4(H4A,H4B,H4C)
;
_atom_sites_solution_hydrogens   geom
_atom_sites_solution_primary     dual
_atom_sites_solution_secondary   ?
loop_
_atom_site_label
_atom_site_type_symbol
_atom_site_fract_x
_atom_site_fract_y
_atom_site_fract_z
_atom_site_U_iso_or_equiv
_atom_site_adp_type
_atom_site_occupancy
_atom_site_site_symmetry_order
_atom_site_calc_flag
_atom_site_refinement_flags_posn
_atom_site_refinement_flags_adp
_atom_site_refinement_flags_occupancy
_atom_site_disorder_assembly
_atom_site_disorder_group
Mn1 Mn 0.666667 0.333333 0.000000 0.082(3) Uani 1 6 d S T P . .
Cl1 Cl 0.3991(7) 0.3991(7) -0.3014(8) 0.147(4) Uani 1 2 d S T P . .
O1 O 0.5534(11) 0.3626(12) -0.1224(12) 0.114(5) Uani 1 1 d . . . . .
C1 C 0.5213(15) 0.4252(15) -0.064(2) 0.089(6) Uani 1 1 d . . . . .
C2 C 0.4595(17) 0.4595(17) -0.129(2) 0.081(7) Uani 1 2 d S T P . .
N1 N 0.666667 0.333333 0.500000 0.130(12) Uani 1 6 d DS TU P . .
C3 C 0.666667 0.333333 0.6595(11) 0.13(2) Uani 0.5 3 d DS TU P B .
H3C H 0.662686 0.396434 0.694275 0.199 Uiso 0.1667 1 calc R . . A -1
H3B H 0.603566 0.266252 0.694275 0.199 Uiso 0.1667 1 calc R . . A -1
H3A H 0.733748 0.337314 0.694275 0.199 Uiso 0.1667 1 calc R . . A -1
C4 C 0.673(4) 0.237(2) 0.4462(14) 0.22(3) Uani 0.5 1 d D U . B -1
H4A H 0.675423 0.194503 0.527049 0.325 Uiso 0.5 1 calc R . . B -1
H4B H 0.608323 0.190849 0.388204 0.325 Uiso 0.5 1 calc R . . B -1
H4C H 0.738505 0.261910 0.388206 0.325 Uiso 0.5 1 calc R . . B -1

loop_
_atom_site_aniso_label
_atom_site_aniso_U_11
_atom_site_aniso_U_22
_atom_site_aniso_U_33
_atom_site_aniso_U_23
_atom_site_aniso_U_13
_atom_site_aniso_U_12
Mn1 0.093(4) 0.093(4) 0.059(4) 0.000 0.000 0.0467(19)
Cl1 0.196(8) 0.196(8) 0.102(7) -0.064(5) -0.064(5) 0.137(8)
O1 0.134(11) 0.164(12) 0.064(7) -0.026(8) -0.046(7) 0.089(10)
C1 0.098(13) 0.108(14) 0.093(13) -0.050(10) -0.010(10) 0.076(12)
C2 0.099(13) 0.099(13) 0.076(16) -0.003(11) -0.003(11) 0.072(17)
N1 0.131(19) 0.131(19) 0.13(3) 0.000 0.000 0.066(9)
C3 0.13(3) 0.13(3) 0.13(3) 0.000 0.000 0.067(15)
C4 0.21(5) 0.11(3) 0.23(5) -0.09(3) 0.00(4) 0.01(3)

_geom_special_details            
;
 All esds (except the esd in the dihedral angle between two l.s. planes)
 are estimated using the full covariance matrix.  The cell esds are taken
 into account individually in the estimation of esds in distances, angles
 and torsion angles; correlations between esds in cell parameters are only
 used when they are defined by crystal symmetry.  An approximate (isotropic)
 treatment of cell esds is used for estimating esds involving l.s. planes.
;
loop_
_geom_bond_atom_site_label_1
_geom_bond_atom_site_label_2
_geom_bond_distance
_geom_bond_site_symmetry_2
_geom_bond_publ_flag
Mn1 O1 2.155(12) 5_655 ?
Mn1 O1 2.155(12) 4_665 ?
Mn1 O1 2.155(12) 3_665 ?
Mn1 O1 2.155(12) 2_655 ?
Mn1 O1 2.155(12) . ?
Mn1 O1 2.155(12) 6 ?
Cl1 C2 1.81(2) . ?
O1 C1 1.288(17) . ?
C1 C1 1.41(3) 4_665 ?
C1 C2 1.33(2) . ?
N1 C3 1.484(10) . ?
N1 C3 1.484(10) 4_666 ?
N1 C4 1.486(14) . ?
N1 C4 1.486(14) 3_665 ?

loop_
_geom_angle_atom_site_label_1
_geom_angle_atom_site_label_2
_geom_angle_atom_site_label_3
_geom_angle
_geom_angle_site_symmetry_1
_geom_angle_site_symmetry_3
_geom_angle_publ_flag
O1 Mn1 O1 100.6(7) 5_655 2_655 ?
O1 Mn1 O1 94.7(5) 6 4_665 ?
O1 Mn1 O1 100.6(7) 6 . ?
O1 Mn1 O1 94.7(5) 5_655 6 ?
O1 Mn1 O1 161.0(7) 5_655 . ?
O1 Mn1 O1 73.0(7) 2_655 6 ?
O1 Mn1 O1 161.0(7) 2_655 4_665 ?
O1 Mn1 O1 73.0(7) 5_655 3_665 ?
O1 Mn1 O1 100.6(7) 3_665 4_665 ?
O1 Mn1 O1 94.7(5) 2_655 3_665 ?
O1 Mn1 O1 94.7(5) 2_655 . ?
O1 Mn1 O1 161.0(7) 6 3_665 ?
O1 Mn1 O1 73.0(7) 4_665 . ?
O1 Mn1 O1 94.7(5) 5_655 4_665 ?
O1 Mn1 O1 94.7(5) 3_665 . ?
C1 O1 Mn1 116.8(11) . . ?
O1 C1 C1 116.3(9) . 4_665 ?
O1 C1 C2 124.9(17) . . ?
C2 C1 C1 117.4(12) . 4_665 ?
C1 C2 Cl1 117.9(12) 10 . ?
C1 C2 Cl1 117.9(12) . . ?
C1 C2 C1 123(2) 10 . ?
C3 N1 C3 180.0 4_666 . ?
C3 N1 C4 70.3(4) 4_666 3_665 ?
C3 N1 C4 70.3(4) 4_666 . ?
C3 N1 C4 109.7(4) . 3_665 ?
C3 N1 C4 109.7(4) . . ?
C4 N1 C4 109.3(4) . 3_665 ?

_smtbx_masks_special_details     ?
loop_
_smtbx_masks_void_nr
_smtbx_masks_void_average_x
_smtbx_masks_void_average_y
_smtbx_masks_void_average_z
_smtbx_masks_void_volume
_smtbx_masks_void_count_electrons
_smtbx_masks_void_content
1 0.000 0.000 -0.647 847.3 158.7 ?

_shelx_res_file                  
;
TITL ll5-069-250k_a.res in P-31m
    ll5-069-250k.res
    created by SHELXL-2016/6 at 16:31:17 on 24-Aug-2018
REM Old TITL LL5-069-250K in P-31m #162
REM SHELXT solution in P-31m
REM R1 0.269, Rweak 0.050, Alpha 0.130, Orientation as input
REM Formula found by SHELXT: C21 Na16 Mn3 I
CELL 0.71073 14.0303 14.0303 9.303 90 90 120
ZERR 0.99996 0.0031 0.0031 0.0019 0 0 0
LATT 1
SYMM -Y,+X-Y,+Z
SYMM +Y-X,-X,+Z
SYMM -Y,-X,-Z
SYMM +Y-X,+Y,-Z
SYMM +X,+X-Y,-Z
SFAC C H Cl Mn N O
UNIT 26 24 6 2 2 12
EQIV $1 1+Y-X,1-X,+Z
DFIX 1.49 0.01 N1 C3
SADI 0.01 N1 C3 N1 C4
SADI 0.01 C3 C4_$1 C4_$1 C4
DELU N1 C3 N1 C4
SIMU C3 N1 C4

L.S. 32 0 0
PLAN  5
SIZE 0.151 0.129 0.073
TEMP -23.14
list 4
fmap 2 53
ACTA
ABIN
REM <olex2.extras>
REM <HklSrc "%.\\LL5-069-250K.hkl">
REM </olex2.extras>

WGHT    0.200000
FVAR       0.70375
MN1   4    0.666667    0.333333    0.000000    10.16667    0.09338    0.09338 =
         0.05918    0.00000    0.00000    0.04669
CL1   3    0.399125    0.399125   -0.301441    10.50000    0.19613    0.19613 =
         0.10153   -0.06424   -0.06424    0.13704
O1    6    0.553366    0.362600   -0.122419    11.00000    0.13435    0.16404 =
         0.06395   -0.02583   -0.04602    0.08906
C1    1    0.521327    0.425224   -0.064434    11.00000    0.09759    0.10777 =
         0.09329   -0.04998   -0.01016    0.07562
C2    1    0.459491    0.459491   -0.128982    10.50000    0.09889    0.09889 =
         0.07619   -0.00272   -0.00272    0.07239
N1    5    0.666667    0.333333    0.500000    10.16667    0.13118    0.13118 =
         0.12879    0.00000    0.00000    0.06559
C3    1    0.666667    0.333333    0.659519    10.16667    0.13469    0.13469 =
         0.12834    0.00000    0.00000    0.06734
PART -1
AFIX  33
H3C   2    0.662686    0.396434    0.694275    10.16667   -1.50000
H3B   2    0.603566    0.266252    0.694275    10.16667   -1.50000
H3A   2    0.733748    0.337314    0.694275    10.16667   -1.50000
AFIX   0
C4    1    0.672759    0.236760    0.446191    10.50000    0.21327    0.10553 =
         0.23370   -0.08992    0.00401    0.00625
AFIX  33
H4A   2    0.675423    0.194503    0.527049    10.50000   -1.50000
H4B   2    0.608323    0.190849    0.388204    10.50000   -1.50000
H4C   2    0.738505    0.261910    0.388206    10.50000   -1.50000
AFIX   0
HKLF 4


REM  ll5-069-250k_a.res in P-31m
REM R1 =  0.1530 for     370 Fo > 4sig(Fo)  and  0.1681 for all     469 data
REM     47 parameters refined using     18 restraints

END

WGHT      0.2000      0.0000

REM Highest difference peak  0.914,  deepest hole -0.663,  1-sigma level  0.139
Q1    1   0.7195  0.2320  0.2995  11.00000  0.05    0.83
Q2    1   0.3864  0.4747 -0.3153  11.00000  0.05    0.40
Q3    1   0.4829  0.4591  0.0059  11.00000  0.05    0.39
Q4    1   0.4302  0.4302 -0.0265  10.50000  0.05    0.39
Q5    1   0.6667  0.3333  0.1124  10.33333  0.05    0.33
;
_shelx_res_checksum              90471
_shelx_fab_file                  
;
0 0 1 25.5448 -1.0903
0 0 2 -17.3656 -0.1115
0 0 3 -2.3990 -0.7382
0 0 4 -7.0100 -0.9673
0 0 5 -8.6312 -0.1823
0 0 6 -5.8031 -0.3152
0 0 7 1.9000 -0.6377
0 0 8 3.2012 -0.1769
1 0 0 37.6165 0.2168
1 0 1 5.0091 0.4308
1 0 2 -11.6227 0.3096
1 0 3 -0.2417 -0.1469
1 0 4 -0.0828 0.2024
1 0 5 1.3936 0.3016
1 0 6 -2.7917 -0.0312
1 0 7 0.0080 0.0364
1 0 8 0.9596 0.1443
1 1 -8 1.8178 -0.4829
1 1 -7 -1.6856 -0.5074
1 1 -6 0.2638 -0.3091
1 1 -5 5.2717 -0.7783
1 1 -4 -3.6291 -0.9679
1 1 -3 4.5195 -0.3808
1 1 -2 6.4832 -0.8290
1 1 -1 -44.1740 -1.3291
1 1 0 -20.6698 -0.4242
1 1 1 27.2749 -0.4668
1 1 2 5.5810 -1.1572
1 1 3 3.6910 -0.5417
1 1 4 6.4730 -0.3181
1 1 5 -2.1851 -0.7321
1 1 6 -0.9911 -0.5353
1 1 7 1.1805 -0.2516
1 1 8 -0.7625 -0.3784
2 0 0 -39.1889 0.4153
2 0 1 -4.8918 1.0910
2 0 2 4.8263 0.9309
2 0 3 2.2047 0.4358
2 0 4 1.4367 0.7411
2 0 5 0.9161 0.7977
2 0 6 1.2123 0.3815
2 0 7 -0.0095 0.3839
2 0 8 -0.5660 0.4797
2 1 -8 4.0156 -0.1259
2 1 -7 -2.6829 -0.1413
2 1 -6 -0.0488 -0.2499
2 1 -5 -0.3734 -0.2383
2 1 -4 1.6776 -0.1826
2 1 -3 4.1717 -0.3308
2 1 -2 3.2614 -0.3264
2 1 -1 -46.1425 -0.2453
2 1 0 -28.2242 -0.3922
2 1 1 37.2019 -0.4114
2 1 2 1.6932 -0.2988
2 1 3 3.2859 -0.2985
2 1 4 -1.2692 -0.3013
2 1 5 -6.8842 -0.2178
2 1 6 -0.1109 -0.2125
2 1 7 0.6189 -0.1710
2 1 8 0.1900 -0.1195
2 2 -8 1.4281 -0.1015
2 2 -7 -3.2513 -0.1463
2 2 -6 -0.2013 -0.3364
2 2 -5 0.5921 -0.2799
2 2 -4 5.5770 -0.1514
2 2 -3 -13.2054 -0.4848
2 2 -2 0.0021 -0.5370
2 2 -1 3.7435 -0.1985
2 2 0 -7.5252 -0.4187
2 2 1 8.6004 -0.6024
2 2 2 -3.0910 -0.3338
2 2 3 -3.3895 -0.3343
2 2 4 8.9275 -0.4645
2 2 5 -1.7088 -0.3669
2 2 6 -0.9915 -0.2534
2 2 7 -4.6144 -0.2451
2 2 8 1.2834 -0.2564
3 0 0 -5.3870 -0.2425
3 0 1 -1.9988 -0.2261
3 0 2 -20.8787 -0.0614
3 0 3 2.7986 -0.2079
3 0 4 0.5995 -0.2586
3 0 5 -1.4249 -0.0979
3 0 6 -0.5830 -0.0672
3 0 7 0.4169 -0.1231
3 0 8 1.2736 -0.1011
3 1 -7 -1.3285 0.0901
3 1 -6 -2.3282 0.1949
3 1 -5 3.0742 0.1423
3 1 -4 6.4607 0.1716
3 1 -3 -4.0377 0.3200
3 1 -2 -20.3953 0.2330
3 1 -1 4.9148 0.1006
3 1 0 8.7478 0.2858
3 1 1 -5.1786 0.2592
3 1 2 -5.8954 0.1164
3 1 3 -0.8979 0.2033
3 1 4 1.2893 0.2348
3 1 5 -4.2943 0.1288
3 1 6 -2.1677 0.1054
3 1 7 -0.3239 0.1057
3 1 8 1.4780 -0.0088
3 2 -7 -1.0144 -0.0351
3 2 -6 -1.6374 -0.0378
3 2 -5 -0.3886 -0.0549
3 2 -4 -0.9053 -0.1068
3 2 -3 -3.3402 -0.0716
3 2 -2 6.1236 -0.0366
3 2 -1 5.9601 -0.1112
3 2 0 -9.6677 -0.0027
3 2 1 -2.4597 0.0299
3 2 2 -3.8649 -0.0715
3 2 3 -0.4244 0.0044
3 2 4 10.5795 0.0772
3 2 5 -0.7833 -0.0402
3 2 6 -0.5132 -0.0139
3 2 7 -6.4789 -0.0045
3 3 -7 0.1058 -0.3482
3 3 -6 0.4127 -0.1878
3 3 -5 -2.5225 -0.2781
3 3 -4 -3.7114 -0.5593
3 3 -3 5.4183 -0.3565
3 3 -2 0.6679 -0.3327
3 3 -1 -15.8709 -0.6933
3 3 0 -5.3442 -0.5554
3 3 1 3.4244 -0.3464
3 3 2 1.5938 -0.5730
3 3 3 4.4806 -0.5092
3 3 4 0.4202 -0.3455
3 3 5 -1.8672 -0.4001
3 3 6 -1.5843 -0.3285
3 3 7 -2.4144 -0.2311
4 0 0 12.3854 -0.2202
4 0 1 -0.4395 -0.1393
4 0 2 -8.8769 -0.2635
4 0 3 -5.8819 -0.2298
4 0 4 0.0940 -0.1469
4 0 5 -1.4100 -0.1462
4 0 6 -3.0599 -0.1749
4 0 7 3.7996 -0.0898
4 1 -7 2.2636 0.1671
4 1 -6 -1.0250 0.1896
4 1 -5 0.4420 0.1983
4 1 -4 -2.0221 0.1833
4 1 -3 -3.9341 0.2455
4 1 -2 9.0463 0.2737
4 1 -1 1.1088 0.2437
4 1 0 -0.9954 0.2807
4 1 1 -3.6255 0.3461
4 1 2 3.1305 0.2698
4 1 3 -3.0352 0.1852
4 1 4 1.5099 0.2627
4 1 5 -2.1975 0.2451
4 1 6 -1.4548 0.1400
4 1 7 -1.7852 0.1770
4 2 -7 -0.0567 0.0691
4 2 -6 -0.0326 -0.0177
4 2 -5 -1.6876 0.0320
4 2 -4 1.2842 0.0524
4 2 -3 0.8205 0.0000
4 2 -2 4.0675 0.0488
4 2 -1 -9.7622 0.0622
4 2 0 0.5391 -0.0033
4 2 1 1.9284 -0.0026
4 2 2 -3.9674 0.0138
4 2 3 4.3221 0.0015
4 2 4 2.0383 0.0166
4 2 5 -1.4374 0.0003
4 2 6 -2.0496 0.0336
4 2 7 -2.5306 0.0367
4 3 -7 1.0801 0.0121
4 3 -6 1.3934 0.0027
4 3 -5 0.6743 -0.0258
4 3 -4 -0.1127 0.0331
4 3 -3 -2.1196 0.0426
4 3 -2 0.5627 -0.0652
4 3 -1 -1.9180 0.0243
4 3 0 -1.7020 0.0610
4 3 1 -1.4710 -0.0486
4 3 2 4.0106 -0.0009
4 3 3 2.0929 0.0586
4 3 4 0.9850 -0.0270
4 3 5 -1.3902 -0.0387
4 3 6 -0.8365 -0.0203
4 3 7 0.3945 0.0275
4 4 -6 -1.6337 -0.3895
4 4 -5 -0.7179 -0.4397
4 4 -4 2.8866 -0.2678
4 4 -3 0.4984 -0.3931
4 4 -2 -0.3886 -0.5905
4 4 -1 2.4788 -0.3706
4 4 0 1.7639 -0.3706
4 4 1 -1.2686 -0.5676
4 4 2 3.3988 -0.4017
4 4 3 -0.5576 -0.2880
4 4 4 4.1646 -0.4248
4 4 5 1.8176 -0.3290
4 4 6 -2.3365 -0.2102
5 0 0 -5.6006 -0.0136
5 0 1 3.2180 -0.1235
5 0 2 12.8164 -0.1373
5 0 3 -11.1032 -0.0349
5 0 4 -4.0211 -0.0749
5 0 5 2.0458 -0.1208
5 0 6 2.4590 -0.0667
5 0 7 1.2283 -0.0147
5 1 -7 -0.4727 -0.0845
5 1 -6 1.4099 -0.1142
5 1 -5 -0.2127 -0.0883
5 1 -4 0.6456 -0.0811
5 1 -3 -3.5810 -0.1611
5 1 -2 1.6430 -0.1626
5 1 -1 3.6133 -0.0781
5 1 0 4.7363 -0.1629
5 1 1 -5.0170 -0.2056
5 1 2 0.6520 -0.0815
5 1 3 -3.2504 -0.1042
5 1 4 0.0997 -0.1896
5 1 5 4.7650 -0.1026
5 1 6 1.1288 -0.0724
5 1 7 -1.4636 -0.1286
5 2 -6 0.2577 0.0266
5 2 -5 -0.0662 0.0483
5 2 -4 4.9381 0.1107
5 2 -3 -3.0433 0.1191
5 2 -2 -4.0770 0.0452
5 2 -1 4.6045 0.0821
5 2 0 3.8914 0.1339
5 2 1 1.7077 0.0496
5 2 2 -2.3253 0.0542
5 2 3 -2.1092 0.1230
5 2 4 0.2512 0.0693
5 2 5 -1.2752 0.0573
5 2 6 0.8890 0.0275
5 2 7 0.4099 -0.0516
5 3 -6 0.1421 0.1980
5 3 -5 -0.4112 0.1441
5 3 -4 3.6151 0.0840
5 3 -3 -0.0637 0.1748
5 3 -2 -0.3243 0.1950
5 3 -1 4.2258 0.1448
5 3 0 1.1521 0.2088
5 3 1 1.3609 0.2257
5 3 2 2.2956 0.1493
5 3 3 -2.3912 0.1839
5 3 4 1.2304 0.2015
5 3 5 -0.1654 0.1504
5 3 6 -2.0514 0.1845
5 4 -5 0.5589 -0.0702
5 4 -4 -0.2280 -0.0337
5 4 -3 -1.2963 -0.0730
5 4 -2 2.0251 -0.0759
5 4 -1 1.1902 -0.0702
5 4 0 0.6256 -0.1029
5 4 1 2.8958 -0.1102
5 4 2 2.7001 -0.0790
5 4 3 -1.7674 -0.0879
5 4 4 0.9350 -0.0950
5 4 5 -1.1834 -0.0636
5 4 6 -2.0210 0.0824
5 5 -5 -0.1725 -0.0844
5 5 -4 -0.6439 -0.2719
5 5 -3 2.5954 -0.2952
5 5 -2 1.6548 -0.0938
5 5 -1 -2.2884 -0.1971
5 5 0 -1.4632 -0.3155
5 5 1 2.3895 -0.1523
5 5 2 3.1377 -0.1376
5 5 3 -1.3196 -0.2840
5 5 4 -0.7593 -0.2129
5 5 5 1.8329 -0.1291
6 0 0 0.1965 0.1185
6 0 1 -3.0671 0.1998
6 0 2 1.2417 0.2609
6 0 3 -1.4879 0.1533
6 0 4 -0.2469 0.1682
6 0 5 2.9697 0.1873
6 0 6 1.4834 0.1669
6 0 7 -0.2476 -0.0386
6 1 -6 -1.6586 -0.0961
6 1 -5 -0.4392 -0.0651
6 1 -4 -0.6132 -0.0685
6 1 -3 0.5470 -0.1742
6 1 -2 -3.2637 -0.1071
6 1 -1 1.4532 -0.0530
6 1 0 1.6508 -0.1597
6 1 1 -2.6738 -0.1364
6 1 2 0.8611 -0.0603
6 1 3 -2.1965 -0.1167
6 1 4 -0.8807 -0.1140
6 1 5 -0.5395 -0.0184
6 1 6 3.4249 -0.0668
6 2 -6 0.4078 0.0426
6 2 -5 -1.7939 0.0073
6 2 -4 -1.2425 -0.0480
6 2 -3 -1.0580 -0.0601
6 2 -2 1.0101 0.0431
6 2 -1 1.7162 -0.0211
6 2 0 2.1083 -0.0673
6 2 1 3.0905 0.0420
6 2 2 0.8170 0.0139
6 2 3 -3.4342 -0.0805
6 2 4 -1.1312 -0.0077
6 2 5 -1.4102 -0.0286
6 2 6 0.1225 0.0369
6 3 -5 1.7262 -0.0129
6 3 -4 -0.3689 -0.0199
6 3 -3 -3.0531 -0.0503
6 3 -2 4.7870 -0.0206
6 3 -1 2.7014 -0.0201
6 3 0 -0.2740 -0.0624
6 3 1 -0.0081 -0.0398
6 3 2 0.3396 -0.0147
6 3 3 -1.3790 -0.0506
6 3 4 0.1783 -0.0502
6 3 5 -2.1585 -0.0469
6 4 -5 0.9788 0.0826
6 4 -4 1.0733 0.1740
6 4 -3 0.1895 0.1432
6 4 -2 2.4524 0.1155
6 4 -1 -1.1648 0.1877
6 4 0 0.8798 0.1589
6 4 1 -0.0515 0.1169
6 4 2 -0.6507 0.1749
6 4 3 0.1709 0.1685
6 4 4 -1.2211 0.1135
6 4 5 -1.3191 0.0960
6 5 -4 4.7060 -0.0535
6 5 -3 -0.5463 -0.0280
6 5 -2 -0.0096 -0.1016
6 5 -1 2.3845 -0.1053
6 5 0 -0.4858 -0.0827
6 5 1 -1.9469 -0.0824
6 5 2 1.6945 -0.0536
6 5 3 -1.5416 0.0008
6 5 4 0.8384 -0.0109
6 6 -2 3.6698 -0.1795
6 6 -1 1.7779 -0.1815
6 6 0 -1.4207 -0.1140
6 6 1 0.0163 -0.1690
6 6 2 1.3355 -0.1939
7 0 0 -4.7722 0.1091
7 0 1 -0.6238 0.0052
7 0 2 1.2258 -0.0148
7 0 3 -0.5173 0.0801
7 0 4 -1.4075 -0.0118
7 0 5 -1.8505 -0.0297
7 0 6 1.4041 0.0121
7 1 -6 -0.0814 -0.0886
7 1 -5 -3.1179 -0.0238
7 1 -4 -2.6871 -0.0100
7 1 -3 -0.5903 0.0307
7 1 -2 -0.4839 0.0110
7 1 -1 2.5707 -0.0149
7 1 0 1.3959 0.0038
7 1 1 -1.6043 -0.0005
7 1 2 0.9736 -0.0324
7 1 3 -1.4891 0.0092
7 1 4 -0.3412 0.0016
7 1 5 -1.8948 -0.0608
7 1 6 1.0506 -0.1017
7 2 -5 -0.8291 -0.0206
7 2 -4 -0.6823 -0.0437
7 2 -3 0.1717 0.0237
7 2 -2 0.9052 -0.0111
7 2 -1 0.8808 -0.0885
7 2 0 -0.6342 -0.0256
7 2 1 -1.0417 0.0007
7 2 2 -0.1326 -0.0257
7 2 3 -0.8571 -0.0278
7 2 4 2.5187 0.0219
7 2 5 -0.8418 0.0222
7 3 -5 1.1277 0.0788
7 3 -4 0.2001 -0.0377
7 3 -3 1.3656 -0.0264
7 3 -2 0.1902 -0.0773
7 3 -1 -2.1446 -0.0723
7 3 0 0.4312 -0.0293
7 3 1 -0.1491 -0.0532
7 3 2 -1.8676 -0.1078
7 3 3 -0.3900 -0.0339
7 3 4 -0.4020 -0.0360
7 3 5 -1.4416 0.0651
7 4 -4 2.0995 -0.0388
7 4 -3 -2.2777 0.0050
7 4 -2 -0.3155 0.0539
7 4 -1 -1.7280 0.0495
7 4 0 1.3447 0.0920
7 4 1 -0.2677 0.0739
7 4 2 0.9317 0.0117
7 4 3 -0.2774 -0.0248
7 4 4 0.3296 -0.0232
7 5 -2 2.1702 0.0465
7 5 -1 -1.6562 0.0333
7 5 0 0.5538 0.0068
7 5 1 0.3282 0.0460
7 5 2 1.2667 0.0143
8 0 0 2.6603 -0.0658
8 0 1 -0.0190 -0.0866
8 0 2 -1.0894 -0.1185
8 0 3 0.1951 -0.0519
8 0 4 0.3572 -0.0447
8 0 5 -2.4080 -0.0339
8 1 -5 -0.1478 0.2083
8 1 -4 2.7467 0.1137
8 1 -3 1.9110 0.0863
8 1 -2 -1.4795 0.1470
8 1 -1 -0.9777 0.1439
8 1 0 0.5267 0.1200
8 1 1 -1.9878 0.1352
8 1 2 -0.3507 0.1330
8 1 3 1.5707 0.0829
8 1 4 1.9324 0.1320
8 1 5 -2.3171 0.2000
8 2 -4 0.5490 -0.0460
8 2 -3 2.2943 -0.0279
8 2 -2 -1.4729 -0.0208
8 2 -1 -2.9507 0.0164
8 2 0 -0.8358 -0.0203
8 2 1 -0.2283 0.0029
8 2 2 -1.9801 0.0091
8 2 3 0.2489 -0.0312
8 2 4 0.4200 -0.0650
8 3 -3 -1.7479 -0.0180
8 3 -2 -0.3302 0.0254
8 3 -1 -1.9309 -0.0030
8 3 0 -0.6106 -0.0112
8 3 1 0.8648 -0.0252
8 3 2 1.3734 0.0377
8 3 3 -0.7747 0.0256
8 4 -2 -0.5865 0.0183
8 4 -1 -3.2094 -0.0028
8 4 0 1.3480 -0.0285
8 4 1 1.3271 -0.0253
8 4 2 2.8705 0.0389
9 0 0 -0.1234 -0.0150
9 0 1 -0.7511 -0.0620
9 0 2 -0.3563 -0.0125
9 0 3 1.0356 -0.0376
9 0 4 2.1562 -0.0639
9 1 -4 1.7671 -0.0545
9 1 -3 -0.0895 -0.0368
9 1 -2 -0.5582 -0.0372
9 1 -1 -1.4304 0.0173
9 1 0 0.0853 -0.0353
9 1 1 0.9523 -0.0456
9 1 2 -2.3490 -0.0194
9 1 3 0.5228 -0.0085
9 1 4 -0.7147 -0.0891
9 2 -3 -1.5972 0.1255
9 2 -2 0.5732 0.0053
9 2 -1 0.4877 -0.0237
9 2 0 -0.7425 0.0231
9 2 1 0.6248 -0.0293
9 2 2 -1.7848 0.0181
9 2 3 -0.9776 0.1167
9 3 -1 -0.1485 -0.0405
9 3 0 1.5266 -0.0156
9 3 1 1.8113 0.0088
10 0 0 0.9382 -0.0136
10 0 1 1.2902 0.0370
10 0 2 -1.5498 0.0569
10 0 3 0.6827 0.1116
10 1 -2 1.0557 -0.0754
10 1 -1 0.1198 -0.0766
10 1 0 -1.4631 -0.0547
10 1 1 2.1639 -0.0721
10 1 2 -1.3540 -0.1094
11 0 0 -2.7009 0.0233
0 0 0 0.0 0.0
;
_shelx_fab_checksum              91639
_olex2_submission_special_instructions 'No special instructions were received'

# start Validation Reply Form
_vrf_THETM01_3                   
;
PROBLEM: The value of sine(theta_max)/wavelength is less than 0.550
RESPONSE: The crystal diffracted to 1.1 A and data collected to 1.1 A
;
####################################################################### 
# 
# This file contains crystal structure data downloaded from the 
# Cambridge Structural Database (CSD) hosted by the Cambridge 
# Crystallographic Data Centre (CCDC).
# 
# Full information about CCDC data access policies and citation 
# guidelines are available at http://www.ccdc.cam.ac.uk/access/V1 
# 
# Audit and citation data items may have been added by the CCDC. 
# Please retain this information to preserve the provenance of 
# this file and to allow appropriate attribution of the data. 
# 
#######################################################################

data_4
_database_code_depnum_ccdc_archive 'CCDC 1894230'
loop_
_audit_author_name
_audit_author_address
'Lujia Liu'
;Northwestern University
United States of America
;
_audit_update_record             
;
2019-01-28 deposited with the CCDC.	2019-03-14 downloaded from the CCDC.
;
_audit_creation_date             2018-08-24
_audit_creation_method           
;
Olex2 1.2
(compiled 2018.05.29 svn.r3508 for OlexSys, GUI svn.r5506)
;
_shelx_SHELXL_version_number     2016/6
_chemical_name_common            ?
_chemical_name_systematic        ?
_chemical_formula_moiety         'C18 Cl6 Mn2 O12, 2(C4 H12 N1)'
_chemical_formula_sum            'C26 H24 Cl6 Mn2 N2 O12'
_chemical_formula_weight         879.05
_chemical_melting_point          ?
loop_
_atom_type_symbol
_atom_type_description
_atom_type_scat_dispersion_real
_atom_type_scat_dispersion_imag
_atom_type_scat_source
C C 0.0033 0.0016 'International Tables Vol C Tables 4.2.6.8 and 6.1.1.4'
H H 0.0000 0.0000 'International Tables Vol C Tables 4.2.6.8 and 6.1.1.4'
Cl Cl 0.1484 0.1585 'International Tables Vol C Tables 4.2.6.8 and 6.1.1.4'
Mn Mn 0.3368 0.7283 'International Tables Vol C Tables 4.2.6.8 and 6.1.1.4'
N N 0.0061 0.0033 'International Tables Vol C Tables 4.2.6.8 and 6.1.1.4'
O O 0.0106 0.0060 'International Tables Vol C Tables 4.2.6.8 and 6.1.1.4'

_shelx_space_group_comment       
;
The symmetry employed for this shelxl refinement is uniquely defined
by the following loop, which should always be used as a source of
symmetry information in preference to the above space-group names.
They are only intended as comments.
;
_space_group_crystal_system      trigonal
_space_group_IT_number           162
_space_group_name_H-M_alt        'P -3 1 m'
_space_group_name_Hall           '-P 3 2'
loop_
_space_group_symop_operation_xyz
'x, y, z'
'-y, x-y, z'
'-x+y, -x, z'
'-y, -x, -z'
'-x+y, y, -z'
'x, x-y, -z'
'-x, -y, -z'
'y, -x+y, -z'
'x-y, x, -z'
'y, x, z'
'x-y, -y, z'
'-x, -x+y, z'

_cell_length_a                   14.0339(11)
_cell_length_b                   14.0339(11)
_cell_length_c                   10.0156(8)
_cell_angle_alpha                90
_cell_angle_beta                 90
_cell_angle_gamma                120
_cell_volume                     1708.3(3)
_cell_formula_units_Z            1
_cell_measurement_reflns_used    9917
_cell_measurement_temperature    250(2)
_cell_measurement_theta_max      26.34
_cell_measurement_theta_min      2.64
_shelx_estimated_absorpt_T_max   ?
_shelx_estimated_absorpt_T_min   ?
_exptl_absorpt_coefficient_mu    0.635
_exptl_absorpt_correction_T_max  0.7454
_exptl_absorpt_correction_T_min  0.4837
_exptl_absorpt_correction_type   multi-scan
_exptl_absorpt_process_details   
'SADABS-2016/2 (Bruker,2016/2) was used for absorption correction. wR2(int) was 0.1486 before and 0.1062 after correction. The Ratio of minimum to maximum transmission is 0.6489. The \l/2 correction factor is Not present.'
_exptl_absorpt_special_details   ?
_exptl_crystal_colour            brown
_exptl_crystal_colour_modifier   ?
_exptl_crystal_colour_primary    brown
_exptl_crystal_density_diffrn    0.854
_exptl_crystal_density_meas      ?
_exptl_crystal_density_method    ?
_exptl_crystal_description       hexagonal
_exptl_crystal_F_000             442
_exptl_crystal_size_max          0.223
_exptl_crystal_size_mid          0.186
_exptl_crystal_size_min          0.057
_exptl_transmission_factor_max   ?
_exptl_transmission_factor_min   ?
_diffrn_reflns_av_R_equivalents  0.0882
_diffrn_reflns_av_unetI/netI     0.0305
_diffrn_reflns_Laue_measured_fraction_full 1.000
_diffrn_reflns_Laue_measured_fraction_max 0.999
_diffrn_reflns_limit_h_max       17
_diffrn_reflns_limit_h_min       -17
_diffrn_reflns_limit_k_max       17
_diffrn_reflns_limit_k_min       -13
_diffrn_reflns_limit_l_max       12
_diffrn_reflns_limit_l_min       -12
_diffrn_reflns_number            24027
_diffrn_reflns_point_group_measured_fraction_full 1.000
_diffrn_reflns_point_group_measured_fraction_max 0.999
_diffrn_reflns_theta_full        25.242
_diffrn_reflns_theta_max         26.419
_diffrn_reflns_theta_min         1.676
_diffrn_ambient_temperature      250.03
_diffrn_detector_area_resol_mean ?
_diffrn_measured_fraction_theta_full 1.000
_diffrn_measured_fraction_theta_max 0.999
_diffrn_measurement_device_type  'Bruker APEX-II CCD'
_diffrn_measurement_method       '\f and \w scans'
_diffrn_radiation_type           MoK\a
_diffrn_radiation_wavelength     0.71073
_diffrn_source                   ?
_diffrn_standards_number         0
_reflns_Friedel_coverage         0.000
_reflns_Friedel_fraction_full    .
_reflns_Friedel_fraction_max     .
_reflns_number_gt                958
_reflns_number_total             1278
_reflns_special_details          
;
 Reflections were merged by SHELXL according to the crystal
 class for the calculation of statistics and refinement.
 
 Structure factors included contributions from the .fab file.
 
 _reflns_Friedel_fraction is defined as the number of unique
 Friedel pairs measured divided by the number that would be
 possible theoretically, ignoring centric projections and
 systematic absences.
;
_reflns_threshold_expression     'I > 2\s(I)'
_computing_cell_refinement       'SAINT V8.38A (?, 2016)'
_computing_data_collection       ?
_computing_data_reduction        'SAINT V8.38A (?, 2016)'
_computing_molecular_graphics    'Olex2 (Dolomanov et al., 2009)'
_computing_publication_material  'Olex2 (Dolomanov et al., 2009)'
_computing_structure_refinement  'XL (Sheldrick, 2008)'
_computing_structure_solution    'ShelXT (Sheldrick, 2015)'
_refine_diff_density_max         0.644
_refine_diff_density_min         -0.532
_refine_diff_density_rms         0.087
_refine_ls_extinction_coef       .
_refine_ls_extinction_method     none
_refine_ls_goodness_of_fit_ref   1.126
_refine_ls_hydrogen_treatment    constr
_refine_ls_matrix_type           full
_refine_ls_number_parameters     47
_refine_ls_number_reflns         1278
_refine_ls_number_restraints     15
_refine_ls_R_factor_all          0.0863
_refine_ls_R_factor_gt           0.0750
_refine_ls_restrained_S_all      1.149
_refine_ls_shift/su_max          0.000
_refine_ls_shift/su_mean         0.000
_refine_ls_structure_factor_coef Fsqd
_refine_ls_weighting_details     
'w=1/[\s^2^(Fo^2^)+(0.1698P)^2^+0.7136P] where P=(Fo^2^+2Fc^2^)/3'
_refine_ls_weighting_scheme      calc
_refine_ls_wR_factor_gt          0.2573
_refine_ls_wR_factor_ref         0.2731
_refine_special_details          ?
_olex2_refinement_description    
;
1. Fixed Uiso
 At 1.5 times of:
  All C(H,H,H) groups
2. Restrained distances
 N1-C3
 1.49 with sigma of 0.01
 N1-C4 \\sim N1-C3
 with sigma of 0.01
 C3-C4 \\sim C4-C4_$1
 with sigma of 0.01
3. Uiso/Uaniso restraints and constraints
C4 \\sim N1 \\sim C3: within 2A with sigma of 0.005 and sigma for terminal
atoms of 0.01
4. Others
 Fixed Sof: C3(0.16667) H3A(0.16667) H3B(0.16667) H3C(0.16667) C4(0.5)
 H4A(0.5) H4B(0.5) H4C(0.5)
5.a Me refined with riding coordinates:
 C3(H3A,H3B,H3C), C4(H4A,H4B,H4C)
;
_atom_sites_solution_hydrogens   geom
_atom_sites_solution_primary     dual
_atom_sites_solution_secondary   ?
loop_
_atom_site_label
_atom_site_type_symbol
_atom_site_fract_x
_atom_site_fract_y
_atom_site_fract_z
_atom_site_U_iso_or_equiv
_atom_site_adp_type
_atom_site_occupancy
_atom_site_site_symmetry_order
_atom_site_calc_flag
_atom_site_refinement_flags_posn
_atom_site_refinement_flags_adp
_atom_site_refinement_flags_occupancy
_atom_site_disorder_assembly
_atom_site_disorder_group
Mn1 Mn 0.666667 0.333333 0.500000 0.0603(6) Uani 1 6 d S T P . .
Cl1 Cl 1.000000 0.39440(17) 0.78015(16) 0.0982(8) Uani 1 2 d S T P . .
O1 O 0.8077(2) 0.3605(2) 0.6156(3) 0.0679(8) Uani 1 1 d . . . . .
C1 C 0.9003(3) 0.4244(3) 0.5678(3) 0.0562(9) Uani 1 1 d . . . . .
C2 C 1.000000 0.4518(4) 0.6283(5) 0.0618(13) Uani 1 2 d S T P . .
N1 N 0.666667 0.333333 1.000000 0.170(7) Uani 1 6 d DS TU P . .
C3 C 0.666667 0.333333 1.1485(9) 0.184(8) Uani 0.5 3 d DS TU P B .
H3A H 0.600546 0.269167 1.180832 0.275 Uiso 0.1667 1 calc R . . A -1
H3B H 0.730833 0.331378 1.180833 0.275 Uiso 0.1667 1 calc R . . A -1
H3C H 0.668622 0.399454 1.180833 0.275 Uiso 0.1667 1 calc R . . A -1
C4 C 0.7697(12) 0.4334(13) 0.9417(10) 0.185(8) Uani 0.5 1 d D U . B -1
H4A H 0.766311 0.430031 0.844963 0.278 Uiso 0.5 1 calc R . . B -1
H4B H 0.772799 0.500552 0.971708 0.278 Uiso 0.5 1 calc R . . B -1
H4C H 0.835010 0.432475 0.971708 0.278 Uiso 0.5 1 calc R . . B -1

loop_
_atom_site_aniso_label
_atom_site_aniso_U_11
_atom_site_aniso_U_22
_atom_site_aniso_U_33
_atom_site_aniso_U_23
_atom_site_aniso_U_13
_atom_site_aniso_U_12
Mn1 0.0613(7) 0.0613(7) 0.0585(8) 0.000 0.000 0.0306(3)
Cl1 0.0794(11) 0.1285(15) 0.0702(10) 0.0431(9) 0.000 0.0397(6)
O1 0.0593(16) 0.0769(18) 0.0616(14) 0.0182(12) 0.0055(12) 0.0297(14)
C1 0.065(2) 0.059(2) 0.0469(17) 0.0045(14) 0.0010(15) 0.0333(17)
C2 0.063(3) 0.067(2) 0.054(2) 0.010(2) 0.000 0.0314(15)
N1 0.212(11) 0.212(11) 0.086(8) 0.000 0.000 0.106(6)
C3 0.221(13) 0.221(13) 0.108(11) 0.000 0.000 0.111(6)
C4 0.209(13) 0.219(14) 0.117(9) 0.005(8) 0.016(8) 0.099(11)

_geom_special_details            
;
 All esds (except the esd in the dihedral angle between two l.s. planes)
 are estimated using the full covariance matrix.  The cell esds are taken
 into account individually in the estimation of esds in distances, angles
 and torsion angles; correlations between esds in cell parameters are only
 used when they are defined by crystal symmetry.  An approximate (isotropic)
 treatment of cell esds is used for estimating esds involving l.s. planes.
;
loop_
_geom_bond_atom_site_label_1
_geom_bond_atom_site_label_2
_geom_bond_distance
_geom_bond_site_symmetry_2
_geom_bond_publ_flag
Mn1 O1 2.155(3) . ?
Mn1 O1 2.155(3) 2_655 ?
Mn1 O1 2.155(3) 3_665 ?
Mn1 O1 2.155(3) 4_666 ?
Mn1 O1 2.155(3) 5_656 ?
Mn1 O1 2.155(3) 6_556 ?
Cl1 C2 1.721(5) . ?
O1 C1 1.248(4) . ?
C1 C1 1.539(6) 6_556 ?
C1 C2 1.390(4) . ?
N1 C3 1.488(9) 4_667 ?
N1 C3 1.488(9) . ?
N1 C4 1.541(11) . ?
N1 C4 1.541(11) 2_655 ?

loop_
_geom_angle_atom_site_label_1
_geom_angle_atom_site_label_2
_geom_angle_atom_site_label_3
_geom_angle
_geom_angle_site_symmetry_1
_geom_angle_site_symmetry_3
_geom_angle_publ_flag
O1 Mn1 O1 100.16(17) . 4_666 ?
O1 Mn1 O1 100.16(17) 6_556 2_655 ?
O1 Mn1 O1 93.86(9) 6_556 5_656 ?
O1 Mn1 O1 74.68(13) . 6_556 ?
O1 Mn1 O1 162.36(16) . 5_656 ?
O1 Mn1 O1 93.86(10) 4_666 6_556 ?
O1 Mn1 O1 162.36(16) 4_666 2_655 ?
O1 Mn1 O1 93.86(10) . 3_665 ?
O1 Mn1 O1 93.86(10) 3_665 2_655 ?
O1 Mn1 O1 74.68(13) 4_666 3_665 ?
O1 Mn1 O1 93.86(10) 4_666 5_656 ?
O1 Mn1 O1 162.36(16) 6_556 3_665 ?
O1 Mn1 O1 74.68(13) 2_655 5_656 ?
O1 Mn1 O1 93.86(9) . 2_655 ?
O1 Mn1 O1 100.16(17) 3_665 5_656 ?
C1 O1 Mn1 117.1(2) . . ?
O1 C1 C1 115.52(19) . 6_556 ?
O1 C1 C2 125.1(3) . . ?
C2 C1 C1 119.4(2) . 6_556 ?
C1 C2 Cl1 119.4(2) . . ?
C1 C2 Cl1 119.4(2) 12_765 . ?
C1 C2 C1 121.2(4) . 12_765 ?
C3 N1 C3 180.0 . 4_667 ?
C3 N1 C4 112.3(3) . 2_655 ?
C3 N1 C4 112.3(3) . . ?
C3 N1 C4 67.7(3) 4_667 2_655 ?
C3 N1 C4 67.7(3) 4_667 . ?
C4 N1 C4 106.5(4) . 2_655 ?

_smtbx_masks_special_details     ?
loop_
_smtbx_masks_void_nr
_smtbx_masks_void_average_x
_smtbx_masks_void_average_y
_smtbx_masks_void_average_z
_smtbx_masks_void_volume
_smtbx_masks_void_count_electrons
_smtbx_masks_void_content
1 0.000 0.000 -0.490 947.3 219.9 ?

_shelx_res_file                  
;
TITL ll5-075-dmf-250k_a.res in P-31m
    ll5-075-dmf-250k.res
    created by SHELXL-2016/6 at 13:50:56 on 24-Aug-2018
REM Old TITL ll5-075-dmf-250k_a.res in P-31m
REM SHELXT solution in P-31m
REM R1 0.248, Rweak 0.025, Alpha 0.031, Orientation as input
REM Formula found by SHELXT: C9 Cl3 Mn O6
CELL 0.71073 14.0339 14.0339 10.0156 90 90 120
ZERR 1 0.0011 0.0011 0.0008 0 0 0
LATT 1
SYMM -Y,+X-Y,+Z
SYMM +Y-X,-X,+Z
SYMM -Y,-X,-Z
SYMM +Y-X,+Y,-Z
SYMM +X,+X-Y,-Z
SFAC C H Cl Mn N O
UNIT 26 24 6 2 2 12
EQIV $1 1-Y,+X-Y,+Z
DFIX 1.49 0.01 N1 C3
SADI 0.01 N1 C4 N1 C3
SADI 0.01 C3 C4 C4 C4_$1
SIMU 0.005 0.01 2 C4 N1 C3

L.S. 32
PLAN  2
TEMP -23.12
list 4
ABIN
fmap 2 53
acta
REM <olex2.extras>
REM <HklSrc "%.\\LL5-075-DMF-250K.hkl">
REM </olex2.extras>

WGHT    0.169800    0.713600
FVAR       0.58733
MN1   4    0.666667    0.333333    0.500000    10.16667    0.06127    0.06127 =
         0.05850    0.00000    0.00000    0.03064
CL1   3    1.000000    0.394405    0.780147    10.50000    0.07937    0.12848 =
         0.07025    0.04307    0.00000    0.03968
O1    6    0.807660    0.360522    0.615575    11.00000    0.05935    0.07689 =
         0.06161    0.01821    0.00548    0.02970
C1    1    0.900326    0.424364    0.567816    11.00000    0.06533    0.05924 =
         0.04692    0.00452    0.00099    0.03332
C2    1    1.000000    0.451785    0.628255    10.50000    0.06284    0.06719 =
         0.05380    0.01022    0.00000    0.03142
N1    5    0.666667    0.333333    1.000000    10.16667    0.21245    0.21245 =
         0.08562    0.00000    0.00000    0.10622
C3    1    0.666667    0.333333    1.148549    10.16667    0.22145    0.22145 =
         0.10785    0.00000    0.00000    0.11072
PART -1
AFIX  33
H3A   2    0.600546    0.269167    1.180832    10.16667   -1.50000
H3B   2    0.730833    0.331378    1.180833    10.16667   -1.50000
H3C   2    0.668622    0.399454    1.180833    10.16667   -1.50000
AFIX   0
C4    1    0.769741    0.433359    0.941696    10.50000    0.20936    0.21871 =
         0.11690    0.00491    0.01627    0.09922
AFIX  33
H4A   2    0.766311    0.430031    0.844963    10.50000   -1.50000
H4B   2    0.772799    0.500552    0.971708    10.50000   -1.50000
H4C   2    0.835010    0.432475    0.971708    10.50000   -1.50000
AFIX   0
HKLF 4


REM  ll5-075-dmf-250k_a.res in P-31m
REM R1 =  0.0750 for     958 Fo > 4sig(Fo)  and  0.0863 for all    1278 data
REM     47 parameters refined using     15 restraints

END

WGHT      0.1698      0.7136

REM Highest difference peak  0.644,  deepest hole -0.532,  1-sigma level  0.087
Q1    1   1.0000  0.3814  0.6952  10.50000  0.05    0.50
Q2    1   0.7133  0.3852  0.5287  11.00000  0.05    0.43
;
_shelx_res_checksum              83134
_shelx_fab_file                  
;
0 0 1 15.7908 -0.0000
0 0 2 -45.4977 -0.0000
0 0 3 10.7143 0.0000
0 0 4 15.9020 -0.0000
0 0 5 -1.6385 -0.0000
0 0 6 -2.9052 0.0000
0 0 7 -1.1296 0.0000
0 0 8 -1.0008 -0.0000
0 0 9 -1.2523 -0.0000
0 0 10 -0.9830 -0.0000
0 0 11 -0.2269 -0.0000
0 0 12 -0.3664 -0.0000
1 0 0 83.1190 -0.0000
1 0 1 8.2737 0.0000
1 0 2 -4.7441 0.0000
1 0 3 8.7737 -0.0000
1 0 4 7.6147 0.0000
1 0 5 0.6797 0.0000
1 0 6 1.7218 0.0000
1 0 7 0.3402 0.0000
1 0 8 -0.3137 -0.0000
1 0 9 -0.0019 0.0000
1 0 10 -0.1603 0.0000
1 0 11 -0.7838 0.0000
1 0 12 -0.1485 0.0000
1 1 -12 0.5479 0.0000
1 1 -11 -0.0363 -0.0000
1 1 -10 -0.1457 0.0000
1 1 -9 0.0689 -0.0000
1 1 -8 0.3680 -0.0000
1 1 -7 0.6396 -0.0000
1 1 -6 4.7829 0.0000
1 1 -5 6.7931 0.0000
1 1 -4 5.6933 0.0000
1 1 -3 -2.8371 -0.0000
1 1 -2 31.0103 0.0000
1 1 -1 72.7714 0.0000
1 1 0 -26.8609 0.0000
1 1 1 -54.1022 0.0000
1 1 2 6.1451 -0.0000
1 1 3 1.7531 -0.0000
1 1 4 -5.1570 0.0000
1 1 5 -5.0068 0.0000
1 1 6 0.3805 -0.0000
1 1 7 0.9746 -0.0000
1 1 8 1.4847 -0.0000
1 1 9 0.0516 0.0000
1 1 10 0.4709 0.0000
1 1 11 -0.8497 0.0000
1 1 12 -0.1782 0.0000
2 0 0 -29.6017 0.0000
2 0 1 14.8635 0.0000
2 0 2 14.4073 0.0000
2 0 3 -7.9699 -0.0000
2 0 4 -2.0306 0.0000
2 0 5 -0.7171 0.0000
2 0 6 1.4986 -0.0000
2 0 7 -0.3014 0.0000
2 0 8 0.3727 -0.0000
2 0 9 -0.7185 0.0000
2 0 10 0.0226 -0.0000
2 0 11 -0.8036 0.0000
2 0 12 -0.0198 -0.0000
2 1 -12 0.6761 0.0000
2 1 -11 0.3548 0.0000
2 1 -10 0.8091 0.0000
2 1 -9 -0.9332 -0.0000
2 1 -8 0.4033 -0.0000
2 1 -7 0.3950 -0.0000
2 1 -6 1.0275 0.0000
2 1 -5 1.1166 0.0000
2 1 -4 3.8473 0.0000
2 1 -3 -6.2416 -0.0000
2 1 -2 -4.9738 0.0000
2 1 -1 41.7485 0.0000
2 1 0 -13.0863 0.0000
2 1 1 -23.9749 0.0000
2 1 2 6.4516 -0.0000
2 1 3 -2.4047 0.0000
2 1 4 -2.2684 0.0000
2 1 5 -5.1459 0.0000
2 1 6 -1.3073 0.0000
2 1 7 0.1189 -0.0000
2 1 8 1.8956 -0.0000
2 1 9 -0.2344 -0.0000
2 1 10 -0.0611 0.0000
2 1 11 0.0805 -0.0000
2 1 12 0.0100 -0.0000
2 2 -12 0.7891 -0.0000
2 2 -11 -0.6000 0.0000
2 2 -10 0.6849 -0.0000
2 2 -9 -0.3072 -0.0000
2 2 -8 -0.5911 0.0000
2 2 -7 0.5570 0.0000
2 2 -6 1.1477 0.0000
2 2 -5 -1.6956 0.0000
2 2 -4 -0.9144 0.0000
2 2 -3 6.6930 0.0000
2 2 -2 -9.4404 0.0000
2 2 -1 -25.0686 0.0000
2 2 0 -1.0886 -0.0000
2 2 1 2.7207 -0.0000
2 2 2 5.9920 0.0000
2 2 3 1.9016 0.0000
2 2 4 5.5451 0.0000
2 2 5 1.0094 0.0000
2 2 6 0.8564 0.0000
2 2 7 0.2621 -0.0000
2 2 8 1.2140 0.0000
2 2 9 0.1395 -0.0000
2 2 10 -0.9604 -0.0000
2 2 11 0.9362 0.0000
2 2 12 -0.1484 0.0000
3 0 0 26.0061 -0.0000
3 0 1 11.8471 -0.0000
3 0 2 -11.2472 -0.0000
3 0 3 -6.7498 0.0000
3 0 4 1.1435 -0.0000
3 0 5 -3.2814 0.0000
3 0 6 -1.2067 0.0000
3 0 7 -1.1921 0.0000
3 0 8 -0.1245 -0.0000
3 0 9 -0.9212 -0.0000
3 0 10 0.2342 -0.0000
3 0 11 -0.7729 -0.0000
3 0 12 -0.1861 -0.0000
3 1 -12 -0.1352 -0.0000
3 1 -11 -0.6364 0.0000
3 1 -10 -0.0689 -0.0000
3 1 -9 -0.0488 -0.0000
3 1 -8 -0.3673 0.0000
3 1 -7 -0.5364 0.0000
3 1 -6 -0.6976 -0.0000
3 1 -5 -1.9786 0.0000
3 1 -4 -0.6112 0.0000
3 1 -3 4.0909 0.0000
3 1 -2 -5.4662 0.0000
3 1 -1 -17.6627 -0.0000
3 1 0 16.8398 -0.0000
3 1 1 6.4524 0.0000
3 1 2 -5.0140 0.0000
3 1 3 2.3961 0.0000
3 1 4 5.9968 -0.0000
3 1 5 1.3669 0.0000
3 1 6 1.0461 0.0000
3 1 7 0.0753 0.0000
3 1 8 0.4342 0.0000
3 1 9 0.4577 -0.0000
3 1 10 -0.2863 -0.0000
3 1 11 0.1601 -0.0000
3 1 12 0.0939 0.0000
3 2 -12 0.3892 0.0000
3 2 -11 -0.2355 -0.0000
3 2 -10 -0.2149 -0.0000
3 2 -9 -0.2297 -0.0000
3 2 -8 -0.0455 0.0000
3 2 -7 0.5392 -0.0000
3 2 -6 0.2287 -0.0000
3 2 -5 -0.7339 -0.0000
3 2 -4 -2.4275 0.0000
3 2 -3 1.7473 -0.0000
3 2 -2 9.9705 0.0000
3 2 -1 -13.1974 -0.0000
3 2 0 -5.1641 0.0000
3 2 1 3.3369 0.0000
3 2 2 -1.5160 -0.0000
3 2 3 -4.3903 -0.0000
3 2 4 -0.1203 0.0000
3 2 5 2.7901 -0.0000
3 2 6 0.2841 -0.0000
3 2 7 -1.1254 0.0000
3 2 8 0.1737 0.0000
3 2 9 0.2019 0.0000
3 2 10 -1.1880 -0.0000
3 2 11 0.1229 0.0000
3 2 12 -0.0206 0.0000
3 3 -11 -0.1824 -0.0000
3 3 -10 0.2001 0.0000
3 3 -9 -0.6403 0.0000
3 3 -8 0.8302 0.0000
3 3 -7 1.3589 0.0000
3 3 -6 0.1483 -0.0000
3 3 -5 -0.4851 -0.0000
3 3 -4 1.0761 -0.0000
3 3 -3 -1.1507 -0.0000
3 3 -2 -4.0942 0.0000
3 3 -1 8.7754 -0.0000
3 3 0 -1.3779 0.0000
3 3 1 -3.0109 0.0000
3 3 2 -0.2538 -0.0000
3 3 3 -5.1909 -0.0000
3 3 4 -2.7055 0.0000
3 3 5 1.5817 -0.0000
3 3 6 -1.3926 0.0000
3 3 7 -1.5881 0.0000
3 3 8 0.2747 0.0000
3 3 9 0.0527 -0.0000
3 3 10 -0.5391 -0.0000
3 3 11 -0.3996 -0.0000
4 0 0 16.1089 -0.0000
4 0 1 -6.0977 0.0000
4 0 2 -6.7773 0.0000
4 0 3 3.4498 -0.0000
4 0 4 4.0480 -0.0000
4 0 5 0.8851 -0.0000
4 0 6 -0.9990 0.0000
4 0 7 -0.2920 -0.0000
4 0 8 0.1700 -0.0000
4 0 9 0.3592 -0.0000
4 0 10 -0.2582 0.0000
4 0 11 0.0947 -0.0000
4 0 12 -0.3522 -0.0000
4 1 -11 0.8316 -0.0000
4 1 -10 -0.3994 -0.0000
4 1 -9 0.8148 0.0000
4 1 -8 0.2900 0.0000
4 1 -7 -0.5993 -0.0000
4 1 -6 -0.9999 -0.0000
4 1 -5 1.2404 -0.0000
4 1 -4 -0.2507 -0.0000
4 1 -3 1.4841 -0.0000
4 1 -2 10.1195 0.0000
4 1 -1 -7.0773 -0.0000
4 1 0 -2.6829 0.0000
4 1 1 1.5300 0.0000
4 1 2 -5.0482 0.0000
4 1 3 1.2100 -0.0000
4 1 4 2.0780 -0.0000
4 1 5 1.3449 -0.0000
4 1 6 0.3948 -0.0000
4 1 7 0.7644 0.0000
4 1 8 0.0552 0.0000
4 1 9 0.5350 0.0000
4 1 10 -0.1077 -0.0000
4 1 11 0.1411 -0.0000
4 2 -11 0.2780 -0.0000
4 2 -10 0.4433 -0.0000
4 2 -9 0.2593 0.0000
4 2 -8 -0.2058 -0.0000
4 2 -7 0.3123 -0.0000
4 2 -6 0.5595 -0.0000
4 2 -5 1.6319 -0.0000
4 2 -4 2.3612 -0.0000
4 2 -3 1.4175 -0.0000
4 2 -2 -0.1294 0.0000
4 2 -1 5.2815 -0.0000
4 2 0 1.0751 0.0000
4 2 1 -0.9759 0.0000
4 2 2 -0.2490 0.0000
4 2 3 -1.1053 -0.0000
4 2 4 -1.3563 0.0000
4 2 5 1.4476 0.0000
4 2 6 -0.2864 0.0000
4 2 7 -0.4797 0.0000
4 2 8 -0.0949 0.0000
4 2 9 0.3161 0.0000
4 2 10 0.0485 0.0000
4 2 11 -0.5595 0.0000
4 3 -11 -0.8320 0.0000
4 3 -10 -0.7606 0.0000
4 3 -9 -0.1497 0.0000
4 3 -8 0.4021 -0.0000
4 3 -7 -0.4554 -0.0000
4 3 -6 -0.2661 -0.0000
4 3 -5 -0.7753 0.0000
4 3 -4 1.6641 -0.0000
4 3 -3 2.3003 -0.0000
4 3 -2 -5.9037 0.0000
4 3 -1 0.1999 -0.0000
4 3 0 1.3543 0.0000
4 3 1 -1.6094 -0.0000
4 3 2 0.5397 -0.0000
4 3 3 -0.5719 0.0000
4 3 4 1.0519 0.0000
4 3 5 0.3125 -0.0000
4 3 6 -0.0580 0.0000
4 3 7 -0.2832 -0.0000
4 3 8 -0.3830 0.0000
4 3 9 0.1916 -0.0000
4 3 10 -0.5837 -0.0000
4 3 11 -0.4148 -0.0000
4 4 -11 -0.3742 0.0000
4 4 -10 -1.5851 0.0000
4 4 -9 -0.4304 -0.0000
4 4 -8 0.4846 0.0000
4 4 -7 -0.4601 0.0000
4 4 -6 0.0880 0.0000
4 4 -5 -0.5575 0.0000
4 4 -4 1.0274 0.0000
4 4 -3 1.3184 -0.0000
4 4 -2 -1.4901 -0.0000
4 4 -1 -0.0977 0.0000
4 4 0 1.9273 0.0000
4 4 1 1.7031 -0.0000
4 4 2 -0.7815 -0.0000
4 4 3 -1.3835 -0.0000
4 4 4 2.2510 -0.0000
4 4 5 -0.3145 -0.0000
4 4 6 -0.2031 -0.0000
4 4 7 -0.1252 -0.0000
4 4 8 -0.0860 -0.0000
4 4 9 0.6057 0.0000
4 4 10 -1.0588 0.0000
4 4 11 0.0678 -0.0000
5 0 0 -9.0838 0.0000
5 0 1 0.0085 0.0000
5 0 2 0.5255 -0.0000
5 0 3 -2.2320 -0.0000
5 0 4 0.4739 0.0000
5 0 5 -0.6783 -0.0000
5 0 6 -0.9385 -0.0000
5 0 7 0.5323 -0.0000
5 0 8 0.5892 -0.0000
5 0 9 0.0568 0.0000
5 0 10 -0.0444 0.0000
5 0 11 0.9963 -0.0000
5 1 -11 0.9400 0.0000
5 1 -10 0.0932 -0.0000
5 1 -9 0.0957 0.0000
5 1 -8 -0.1042 0.0000
5 1 -7 -0.5030 0.0000
5 1 -6 0.8832 0.0000
5 1 -5 1.9397 0.0000
5 1 -4 -0.2241 -0.0000
5 1 -3 -1.4376 -0.0000
5 1 -2 2.2913 0.0000
5 1 -1 2.6268 0.0000
5 1 0 -1.4866 -0.0000
5 1 1 1.3998 -0.0000
5 1 2 0.8828 0.0000
5 1 3 1.5962 -0.0000
5 1 4 0.6659 0.0000
5 1 5 -2.1108 0.0000
5 1 6 -0.0355 0.0000
5 1 7 1.0956 -0.0000
5 1 8 0.1583 0.0000
5 1 9 0.0464 0.0000
5 1 10 -0.1028 -0.0000
5 1 11 -0.7619 -0.0000
5 2 -11 -0.1276 0.0000
5 2 -10 0.0668 -0.0000
5 2 -9 -0.2023 -0.0000
5 2 -8 -0.5363 0.0000
5 2 -7 -0.3813 -0.0000
5 2 -6 0.6032 0.0000
5 2 -5 1.1659 0.0000
5 2 -4 1.9193 -0.0000
5 2 -3 2.6908 -0.0000
5 2 -2 -1.2125 -0.0000
5 2 -1 0.1241 0.0000
5 2 0 3.8064 -0.0000
5 2 1 -3.5960 0.0000
5 2 2 -0.7537 0.0000
5 2 3 2.7836 -0.0000
5 2 4 0.6430 0.0000
5 2 5 0.2771 0.0000
5 2 6 0.0781 0.0000
5 2 7 0.1444 -0.0000
5 2 8 -0.1320 0.0000
5 2 9 -0.0761 0.0000
5 2 10 0.0306 0.0000
5 2 11 -0.7103 0.0000
5 3 -11 0.0606 0.0000
5 3 -10 -0.4443 -0.0000
5 3 -9 -0.2095 0.0000
5 3 -8 0.0338 0.0000
5 3 -7 0.3762 0.0000
5 3 -6 0.7901 -0.0000
5 3 -5 -0.2156 -0.0000
5 3 -4 0.0298 0.0000
5 3 -3 1.2702 -0.0000
5 3 -2 0.1311 -0.0000
5 3 -1 -1.3575 -0.0000
5 3 0 0.9752 -0.0000
5 3 1 -0.9683 -0.0000
5 3 2 -1.2136 0.0000
5 3 3 0.5218 -0.0000
5 3 4 1.2559 -0.0000
5 3 5 0.2928 -0.0000
5 3 6 -0.6414 -0.0000
5 3 7 0.1350 -0.0000
5 3 8 0.0168 0.0000
5 3 9 0.4331 -0.0000
5 3 10 -0.0314 0.0000
5 3 11 0.0921 0.0000
5 4 -10 -1.0236 -0.0000
5 4 -9 -0.1551 0.0000
5 4 -8 0.0590 0.0000
5 4 -7 -0.4948 0.0000
5 4 -6 -0.0270 -0.0000
5 4 -5 1.4436 -0.0000
5 4 -4 0.3145 0.0000
5 4 -3 -0.2517 0.0000
5 4 -2 1.7607 0.0000
5 4 -1 -0.0901 0.0000
5 4 0 -0.2578 0.0000
5 4 1 0.1241 -0.0000
5 4 2 -2.7967 0.0000
5 4 3 -1.1580 0.0000
5 4 4 -0.0471 0.0000
5 4 5 0.9083 -0.0000
5 4 6 -0.3273 -0.0000
5 4 7 -0.1317 0.0000
5 4 8 0.2993 0.0000
5 4 9 -0.2275 0.0000
5 4 10 0.2498 0.0000
5 5 -10 -0.7168 -0.0000
5 5 -9 -0.8339 0.0000
5 5 -8 -0.2846 0.0000
5 5 -7 -0.8867 -0.0000
5 5 -6 0.7143 -0.0000
5 5 -5 1.0755 0.0000
5 5 -4 1.3833 0.0000
5 5 -3 -1.8595 0.0000
5 5 -2 0.7879 0.0000
5 5 -1 -1.1802 0.0000
5 5 0 -1.7268 0.0000
5 5 1 -3.1583 0.0000
5 5 2 -1.3565 0.0000
5 5 3 2.0597 -0.0000
5 5 4 -0.2401 -0.0000
5 5 5 0.2329 -0.0000
5 5 6 1.0956 -0.0000
5 5 7 0.2166 -0.0000
5 5 8 0.0346 0.0000
5 5 9 -0.1415 0.0000
5 5 10 0.4203 0.0000
6 0 0 -5.3676 0.0000
6 0 1 1.5834 -0.0000
6 0 2 2.3665 -0.0000
6 0 3 -1.8078 -0.0000
6 0 4 -0.4293 0.0000
6 0 5 -0.8495 0.0000
6 0 6 0.2409 0.0000
6 0 7 0.3925 0.0000
6 0 8 0.3483 0.0000
6 0 9 -0.2120 0.0000
6 0 10 -0.8344 -0.0000
6 0 11 0.1273 -0.0000
6 1 -11 0.0899 0.0000
6 1 -10 -0.5174 -0.0000
6 1 -9 -0.3246 -0.0000
6 1 -8 0.1202 0.0000
6 1 -7 -0.0573 -0.0000
6 1 -6 0.0316 0.0000
6 1 -5 -0.1819 0.0000
6 1 -4 -0.4703 -0.0000
6 1 -3 1.2302 -0.0000
6 1 -2 1.4634 0.0000
6 1 -1 0.2110 0.0000
6 1 0 0.9076 -0.0000
6 1 1 -1.3429 0.0000
6 1 2 -0.1410 -0.0000
6 1 3 1.8589 0.0000
6 1 4 0.7953 0.0000
6 1 5 -0.5237 0.0000
6 1 6 0.0196 0.0000
6 1 7 0.2081 0.0000
6 1 8 0.0224 0.0000
6 1 9 -0.2427 0.0000
6 1 10 -0.8809 -0.0000
6 1 11 -0.6626 -0.0000
6 2 -11 0.0670 -0.0000
6 2 -10 0.4281 -0.0000
6 2 -9 0.0453 -0.0000
6 2 -8 0.1808 -0.0000
6 2 -7 0.7546 0.0000
6 2 -6 0.8595 -0.0000
6 2 -5 -0.9734 0.0000
6 2 -4 -1.3140 0.0000
6 2 -3 1.8075 0.0000
6 2 -2 1.2788 -0.0000
6 2 -1 -2.4293 -0.0000
6 2 0 1.2101 0.0000
6 2 1 -1.2098 -0.0000
6 2 2 -0.3716 0.0000
6 2 3 1.0811 0.0000
6 2 4 -0.4629 -0.0000
6 2 5 0.5484 -0.0000
6 2 6 0.2352 0.0000
6 2 7 0.3344 0.0000
6 2 8 0.1796 0.0000
6 2 9 -0.2363 -0.0000
6 2 10 0.3427 0.0000
6 2 11 0.3992 0.0000
6 3 -10 0.3252 0.0000
6 3 -9 0.2540 0.0000
6 3 -8 0.4341 -0.0000
6 3 -7 0.6525 0.0000
6 3 -6 0.2431 -0.0000
6 3 -5 -0.2824 0.0000
6 3 -4 -1.7654 -0.0000
6 3 -3 0.6606 -0.0000
6 3 -2 1.7173 0.0000
6 3 -1 -2.6562 0.0000
6 3 0 -0.9822 -0.0000
6 3 1 1.0591 -0.0000
6 3 2 0.7094 0.0000
6 3 3 -0.6438 0.0000
6 3 4 -0.6836 0.0000
6 3 5 0.4532 0.0000
6 3 6 -0.3630 0.0000
6 3 7 0.0529 0.0000
6 3 8 0.1077 0.0000
6 3 9 -0.2002 -0.0000
6 3 10 0.4007 0.0000
6 4 -10 -0.3014 -0.0000
6 4 -9 -0.6512 0.0000
6 4 -8 0.3668 0.0000
6 4 -7 0.7382 -0.0000
6 4 -6 0.2384 0.0000
6 4 -5 -0.6001 0.0000
6 4 -4 1.2499 0.0000
6 4 -3 -0.7899 -0.0000
6 4 -2 -0.5699 0.0000
6 4 -1 -0.0489 0.0000
6 4 0 -0.0231 0.0000
6 4 1 -0.8098 -0.0000
6 4 2 0.0604 0.0000
6 4 3 1.1476 -0.0000
6 4 4 -0.1500 0.0000
6 4 5 0.0699 0.0000
6 4 6 0.2434 0.0000
6 4 7 0.0362 0.0000
6 4 8 0.0809 -0.0000
6 4 9 -0.0582 0.0000
6 4 10 0.2477 -0.0000
6 5 -9 -0.8684 -0.0000
6 5 -8 -0.7947 0.0000
6 5 -7 -0.8139 -0.0000
6 5 -6 0.8255 0.0000
6 5 -5 -0.2875 0.0000
6 5 -4 -0.4517 0.0000
6 5 -3 1.1426 0.0000
6 5 -2 -0.9562 -0.0000
6 5 -1 -2.1231 -0.0000
6 5 0 0.4746 0.0000
6 5 1 -0.4392 0.0000
6 5 2 0.3991 0.0000
6 5 3 1.7900 -0.0000
6 5 4 0.8341 -0.0000
6 5 5 -0.3090 -0.0000
6 5 6 -0.0065 0.0000
6 5 7 -0.3559 0.0000
6 5 8 -0.8416 0.0000
6 5 9 0.1728 -0.0000
6 6 -9 -0.3887 -0.0000
6 6 -8 0.4185 -0.0000
6 6 -7 -0.5062 0.0000
6 6 -6 -0.4322 0.0000
6 6 -5 0.2969 0.0000
6 6 -4 -1.0994 0.0000
6 6 -3 -1.3092 0.0000
6 6 -2 0.4438 0.0000
6 6 -1 -1.4022 0.0000
6 6 0 -0.4307 0.0000
6 6 1 2.3385 0.0000
6 6 2 0.2995 -0.0000
6 6 3 -0.4721 -0.0000
6 6 4 0.4519 0.0000
6 6 5 0.3123 0.0000
6 6 6 -0.3058 0.0000
6 6 7 -0.0367 0.0000
6 6 8 -0.8644 0.0000
6 6 9 -0.9712 -0.0000
7 0 0 0.9953 0.0000
7 0 1 0.6380 0.0000
7 0 2 -1.4200 -0.0000
7 0 3 0.0741 0.0000
7 0 4 0.9255 -0.0000
7 0 5 -0.3725 -0.0000
7 0 6 -1.1212 0.0000
7 0 7 -0.1487 0.0000
7 0 8 -0.0482 0.0000
7 0 9 0.0916 -0.0000
7 0 10 -0.6948 -0.0000
7 0 11 0.0860 -0.0000
7 1 -10 -0.1191 0.0000
7 1 -9 -0.0372 -0.0000
7 1 -8 0.1024 -0.0000
7 1 -7 0.0824 0.0000
7 1 -6 -0.3156 -0.0000
7 1 -5 -1.1431 -0.0000
7 1 -4 0.3093 -0.0000
7 1 -3 0.5034 -0.0000
7 1 -2 -1.3537 -0.0000
7 1 -1 -0.7437 -0.0000
7 1 0 2.3132 0.0000
7 1 1 1.5638 -0.0000
7 1 2 -0.6704 0.0000
7 1 3 -0.5978 0.0000
7 1 4 0.0876 -0.0000
7 1 5 0.4034 -0.0000
7 1 6 -0.3621 -0.0000
7 1 7 -0.0873 0.0000
7 1 8 0.0801 -0.0000
7 1 9 -0.1401 -0.0000
7 1 10 -0.0422 -0.0000
7 2 -10 0.2943 0.0000
7 2 -9 0.0106 0.0000
7 2 -8 0.2754 -0.0000
7 2 -7 -0.4055 0.0000
7 2 -6 -0.3091 -0.0000
7 2 -5 0.3400 0.0000
7 2 -4 -0.8298 -0.0000
7 2 -3 -0.2004 0.0000
7 2 -2 1.3939 0.0000
7 2 -1 -1.3041 0.0000
7 2 0 -0.7947 -0.0000
7 2 1 1.2176 -0.0000
7 2 2 1.9761 0.0000
7 2 3 -1.6852 -0.0000
7 2 4 -1.2016 -0.0000
7 2 5 0.1892 0.0000
7 2 6 0.2407 0.0000
7 2 7 0.0930 0.0000
7 2 8 -0.0421 0.0000
7 2 9 -0.2223 -0.0000
7 2 10 -0.0604 0.0000
7 3 -10 0.1441 0.0000
7 3 -9 -0.5767 -0.0000
7 3 -8 0.3897 -0.0000
7 3 -7 0.2520 0.0000
7 3 -6 -0.3915 -0.0000
7 3 -5 -0.3425 0.0000
7 3 -4 1.0365 -0.0000
7 3 -3 0.3621 0.0000
7 3 -2 -0.6423 0.0000
7 3 -1 0.5589 0.0000
7 3 0 0.2717 -0.0000
7 3 1 1.3025 0.0000
7 3 2 0.4323 -0.0000
7 3 3 -1.2974 0.0000
7 3 4 0.3324 -0.0000
7 3 5 0.3993 0.0000
7 3 6 -0.1236 -0.0000
7 3 7 -0.4696 -0.0000
7 3 8 0.4887 -0.0000
7 3 9 0.0281 -0.0000
7 3 10 -0.1889 -0.0000
7 4 -9 -0.3910 -0.0000
7 4 -8 -0.4591 -0.0000
7 4 -7 0.3365 0.0000
7 4 -6 -0.0654 0.0000
7 4 -5 -0.9649 -0.0000
7 4 -4 0.4812 -0.0000
7 4 -3 1.3217 -0.0000
7 4 -2 -0.9247 0.0000
7 4 -1 0.9387 0.0000
7 4 0 1.5734 0.0000
7 4 1 -0.3629 -0.0000
7 4 2 -1.1073 -0.0000
7 4 3 0.1857 0.0000
7 4 4 0.5140 -0.0000
7 4 5 -0.0325 0.0000
7 4 6 -0.7071 -0.0000
7 4 7 -0.5805 -0.0000
7 4 8 0.0125 -0.0000
7 4 9 0.2027 0.0000
7 5 -9 -0.0216 0.0000
7 5 -8 0.6010 -0.0000
7 5 -7 0.0427 0.0000
7 5 -6 -1.5464 -0.0000
7 5 -5 -0.1226 0.0000
7 5 -4 -0.9213 -0.0000
7 5 -3 -0.2044 -0.0000
7 5 -2 0.9506 -0.0000
7 5 -1 0.3085 -0.0000
7 5 0 0.0273 -0.0000
7 5 1 0.3662 -0.0000
7 5 2 0.0402 -0.0000
7 5 3 -0.2681 0.0000
7 5 4 -0.5221 0.0000
7 5 5 0.3875 0.0000
7 5 6 -0.3704 0.0000
7 5 7 -0.3727 0.0000
7 5 8 0.1191 -0.0000
7 5 9 -0.1571 -0.0000
7 6 -8 1.1402 -0.0000
7 6 -7 -0.1504 -0.0000
7 6 -6 0.3980 0.0000
7 6 -5 -0.5796 0.0000
7 6 -4 0.4936 -0.0000
7 6 -3 -0.7107 0.0000
7 6 -2 0.1497 -0.0000
7 6 -1 0.0835 0.0000
7 6 0 0.4440 0.0000
7 6 1 0.2237 -0.0000
7 6 2 -0.0508 0.0000
7 6 3 -0.1290 0.0000
7 6 4 0.7217 -0.0000
7 6 5 -0.2525 0.0000
7 6 6 0.1771 0.0000
7 6 7 0.5398 0.0000
7 6 8 -0.1998 -0.0000
7 7 -7 -0.7623 -0.0000
7 7 -6 0.7023 0.0000
7 7 -5 -0.1722 -0.0000
7 7 -4 0.0039 0.0000
7 7 -3 0.0863 0.0000
7 7 -2 0.3942 0.0000
7 7 -1 -0.2638 0.0000
7 7 0 0.8531 -0.0000
7 7 1 0.0757 -0.0000
7 7 2 -0.2045 -0.0000
7 7 3 -0.2729 -0.0000
7 7 4 2.2741 0.0000
7 7 5 -1.1581 -0.0000
7 7 6 0.4506 -0.0000
7 7 7 0.3060 0.0000
8 0 0 1.7228 -0.0000
8 0 1 1.1940 0.0000
8 0 2 -1.8668 -0.0000
8 0 3 -0.6633 -0.0000
8 0 4 1.2577 0.0000
8 0 5 0.2384 -0.0000
8 0 6 -0.3158 -0.0000
8 0 7 -0.0904 -0.0000
8 0 8 0.4075 -0.0000
8 0 9 0.0345 -0.0000
8 0 10 0.0994 -0.0000
8 1 -10 -0.1284 -0.0000
8 1 -9 -0.1022 0.0000
8 1 -8 -0.1336 0.0000
8 1 -7 -0.8006 -0.0000
8 1 -6 0.1795 -0.0000
8 1 -5 0.6672 0.0000
8 1 -4 0.8387 -0.0000
8 1 -3 -1.0648 -0.0000
8 1 -2 0.1211 0.0000
8 1 -1 1.6339 -0.0000
8 1 0 -1.1327 0.0000
8 1 1 -0.8993 -0.0000
8 1 2 0.5728 -0.0000
8 1 3 -0.0349 -0.0000
8 1 4 -0.6443 0.0000
8 1 5 0.0436 -0.0000
8 1 6 -0.6453 -0.0000
8 1 7 0.7393 0.0000
8 1 8 -0.0427 -0.0000
8 1 9 -0.3260 -0.0000
8 1 10 -0.2598 0.0000
8 2 -10 0.0588 -0.0000
8 2 -9 -0.7894 0.0000
8 2 -8 -0.4815 0.0000
8 2 -7 -0.7347 -0.0000
8 2 -6 -0.2198 -0.0000
8 2 -5 0.9778 0.0000
8 2 -4 0.0949 -0.0000
8 2 -3 -0.3137 0.0000
8 2 -2 0.1040 -0.0000
8 2 -1 0.2479 0.0000
8 2 0 -1.1456 -0.0000
8 2 1 -0.0371 0.0000
8 2 2 0.4623 -0.0000
8 2 3 0.0653 -0.0000
8 2 4 -0.2186 -0.0000
8 2 5 0.3591 -0.0000
8 2 6 0.0460 -0.0000
8 2 7 0.0863 -0.0000
8 2 8 -0.1051 0.0000
8 2 9 0.2526 -0.0000
8 2 10 -0.5293 -0.0000
8 3 -9 -0.6222 -0.0000
8 3 -8 -1.0361 -0.0000
8 3 -7 -1.0174 0.0000
8 3 -6 -0.0094 -0.0000
8 3 -5 0.2567 -0.0000
8 3 -4 0.1962 -0.0000
8 3 -3 0.0278 0.0000
8 3 -2 -0.7539 -0.0000
8 3 -1 -1.1554 0.0000
8 3 0 0.5892 -0.0000
8 3 1 -0.0495 0.0000
8 3 2 -1.3787 -0.0000
8 3 3 -0.3524 0.0000
8 3 4 0.9385 0.0000
8 3 5 0.1677 0.0000
8 3 6 -0.3181 -0.0000
8 3 7 -1.0424 -0.0000
8 3 8 0.0890 -0.0000
8 3 9 -0.1097 0.0000
8 4 -9 -0.2396 -0.0000
8 4 -8 -0.6772 -0.0000
8 4 -7 0.0000 0.0000
8 4 -6 -0.3774 -0.0000
8 4 -5 0.3051 -0.0000
8 4 -4 -0.2692 0.0000
8 4 -3 -0.7000 -0.0000
8 4 -2 0.0111 -0.0000
8 4 -1 -0.0819 -0.0000
8 4 0 0.6180 0.0000
8 4 1 -1.0404 0.0000
8 4 2 -1.1061 0.0000
8 4 3 -0.1488 0.0000
8 4 4 0.1537 -0.0000
8 4 5 0.0495 0.0000
8 4 6 -0.0803 -0.0000
8 4 7 -0.3183 0.0000
8 4 8 0.1422 -0.0000
8 4 9 -0.3971 0.0000
8 5 -8 0.2310 -0.0000
8 5 -7 -0.3708 -0.0000
8 5 -6 -0.1197 0.0000
8 5 -5 -0.0768 0.0000
8 5 -4 0.6669 -0.0000
8 5 -3 0.4019 0.0000
8 5 -2 -0.2934 -0.0000
8 5 -1 0.3961 0.0000
8 5 0 0.1146 -0.0000
8 5 1 -0.1907 -0.0000
8 5 2 0.7500 0.0000
8 5 3 -0.0800 -0.0000
8 5 4 -0.1724 0.0000
8 5 5 -0.0628 0.0000
8 5 6 0.1784 -0.0000
8 5 7 -0.0485 0.0000
8 5 8 0.8481 -0.0000
8 6 -7 -0.9062 0.0000
8 6 -6 0.6878 -0.0000
8 6 -5 0.5197 -0.0000
8 6 -4 0.1300 -0.0000
8 6 -3 0.3755 -0.0000
8 6 -2 -0.2290 0.0000
8 6 -1 -0.9378 0.0000
8 6 0 -0.0882 -0.0000
8 6 1 -0.0029 -0.0000
8 6 2 0.5122 -0.0000
8 6 3 -0.3736 -0.0000
8 6 4 0.6641 -0.0000
8 6 5 -0.8734 -0.0000
8 6 6 0.0567 0.0000
8 6 7 0.2695 0.0000
8 7 -6 0.0469 0.0000
8 7 -5 -1.1228 -0.0000
8 7 -4 0.9453 0.0000
8 7 -3 0.1346 -0.0000
8 7 -2 -0.1225 -0.0000
8 7 -1 0.4169 0.0000
8 7 0 -0.4426 0.0000
8 7 1 -0.1536 -0.0000
8 7 2 0.2858 -0.0000
8 7 3 -0.5209 0.0000
8 7 4 0.5386 0.0000
8 7 5 -1.6684 -0.0000
8 7 6 0.4756 -0.0000
8 8 -5 -1.4102 0.0000
8 8 -4 0.1666 -0.0000
8 8 -3 1.3885 0.0000
8 8 -2 0.5184 -0.0000
8 8 -1 0.2502 -0.0000
8 8 0 -0.2973 0.0000
8 8 1 -0.7415 0.0000
8 8 2 -0.3566 -0.0000
8 8 3 0.4825 -0.0000
8 8 4 0.1328 -0.0000
8 8 5 -1.2722 0.0000
9 0 0 -0.3350 -0.0000
9 0 1 0.4318 -0.0000
9 0 2 -0.2346 -0.0000
9 0 3 0.3164 -0.0000
9 0 4 0.0922 0.0000
9 0 5 -0.2521 -0.0000
9 0 6 -0.2095 -0.0000
9 0 7 0.4597 -0.0000
9 0 8 0.3517 0.0000
9 0 9 0.2685 0.0000
9 0 10 0.1571 -0.0000
9 1 -9 -0.0233 0.0000
9 1 -8 -0.8892 0.0000
9 1 -7 -0.3100 -0.0000
9 1 -6 0.2907 0.0000
9 1 -5 -0.4968 -0.0000
9 1 -4 -0.3239 -0.0000
9 1 -3 0.0838 0.0000
9 1 -2 0.2051 0.0000
9 1 -1 1.4705 0.0000
9 1 0 -0.0804 0.0000
9 1 1 -1.4150 -0.0000
9 1 2 0.3792 -0.0000
9 1 3 1.2386 0.0000
9 1 4 -0.5672 0.0000
9 1 5 -0.3364 0.0000
9 1 6 -0.5252 -0.0000
9 1 7 1.3731 -0.0000
9 1 8 0.1789 0.0000
9 1 9 0.3892 0.0000
9 2 -9 -0.5895 -0.0000
9 2 -8 -0.3810 0.0000
9 2 -7 -0.4893 -0.0000
9 2 -6 -0.6668 0.0000
9 2 -5 -0.3965 0.0000
9 2 -4 -0.1425 -0.0000
9 2 -3 -0.8517 -0.0000
9 2 -2 0.5325 -0.0000
9 2 -1 -0.5612 0.0000
9 2 0 -0.0480 -0.0000
9 2 1 -0.1240 0.0000
9 2 2 1.1463 0.0000
9 2 3 0.7014 -0.0000
9 2 4 0.2041 0.0000
9 2 5 -0.4614 0.0000
9 2 6 0.3058 0.0000
9 2 7 -0.7222 -0.0000
9 2 8 -0.1066 0.0000
9 2 9 0.6029 0.0000
9 3 -8 -0.1472 -0.0000
9 3 -7 -0.1621 0.0000
9 3 -6 -0.2210 0.0000
9 3 -5 0.6811 -0.0000
9 3 -4 -0.2941 0.0000
9 3 -3 -1.5543 -0.0000
9 3 -2 0.6800 -0.0000
9 3 -1 -0.8367 0.0000
9 3 0 0.4624 -0.0000
9 3 1 -0.2534 0.0000
9 3 2 -0.1591 -0.0000
9 3 3 -0.5223 -0.0000
9 3 4 0.9248 -0.0000
9 3 5 -0.3146 0.0000
9 3 6 0.1927 0.0000
9 3 7 -0.1564 0.0000
9 3 8 -0.3250 0.0000
9 4 -8 -0.5364 -0.0000
9 4 -7 0.1815 -0.0000
9 4 -6 0.5105 -0.0000
9 4 -5 0.5160 -0.0000
9 4 -4 0.1615 -0.0000
9 4 -3 0.2317 0.0000
9 4 -2 0.3577 -0.0000
9 4 -1 0.1055 -0.0000
9 4 0 0.5588 0.0000
9 4 1 0.4806 -0.0000
9 4 2 -0.3626 -0.0000
9 4 3 0.0982 0.0000
9 4 4 0.6979 -0.0000
9 4 5 -0.3105 -0.0000
9 4 6 0.7259 -0.0000
9 4 7 0.5679 0.0000
9 4 8 -0.0875 -0.0000
9 5 -7 -0.0997 -0.0000
9 5 -6 0.6146 -0.0000
9 5 -5 -0.0285 -0.0000
9 5 -4 0.7467 0.0000
9 5 -3 0.1123 -0.0000
9 5 -2 0.0993 0.0000
9 5 -1 -0.6135 -0.0000
9 5 0 -0.0732 -0.0000
9 5 1 0.2839 -0.0000
9 5 2 0.5602 0.0000
9 5 3 0.4665 -0.0000
9 5 4 0.1257 0.0000
9 5 5 0.0610 -0.0000
9 5 6 -0.0703 0.0000
9 5 7 -0.0546 -0.0000
9 6 -6 0.1749 -0.0000
9 6 -5 -0.3037 0.0000
9 6 -4 0.8211 0.0000
9 6 -3 -0.0132 -0.0000
9 6 -2 -0.7372 0.0000
9 6 -1 -0.7120 0.0000
9 6 0 -0.4477 -0.0000
9 6 1 -0.3993 0.0000
9 6 2 0.1770 0.0000
9 6 3 0.2657 -0.0000
9 6 4 -1.1679 -0.0000
9 6 5 -0.2734 0.0000
9 6 6 -0.0339 0.0000
9 7 -5 -0.7385 0.0000
9 7 -4 -0.3372 -0.0000
9 7 -3 0.6866 0.0000
9 7 -2 -0.4440 0.0000
9 7 -1 0.2398 -0.0000
9 7 0 -0.1220 0.0000
9 7 1 -0.3808 -0.0000
9 7 2 0.2619 -0.0000
9 7 3 0.6183 0.0000
9 7 4 -0.3841 -0.0000
9 7 5 -0.0062 0.0000
9 8 -3 0.7427 0.0000
9 8 -2 0.2371 0.0000
9 8 -1 0.3412 -0.0000
9 8 0 -0.4130 -0.0000
9 8 1 -0.2106 -0.0000
9 8 2 -0.5463 0.0000
9 8 3 0.6468 -0.0000
10 0 0 1.6143 -0.0000
10 0 1 0.0364 -0.0000
10 0 2 0.1583 -0.0000
10 0 3 0.0354 -0.0000
10 0 4 -0.3234 0.0000
10 0 5 0.1884 -0.0000
10 0 6 0.1060 -0.0000
10 0 7 0.7495 -0.0000
10 0 8 0.0117 0.0000
10 0 9 0.6477 0.0000
10 1 -9 0.0640 -0.0000
10 1 -8 -0.6949 -0.0000
10 1 -7 -0.0479 0.0000
10 1 -6 -0.2464 0.0000
10 1 -5 -0.4077 -0.0000
10 1 -4 0.4436 -0.0000
10 1 -3 -0.2379 -0.0000
10 1 -2 0.8695 0.0000
10 1 -1 0.0288 0.0000
10 1 0 0.2040 0.0000
10 1 1 -0.3307 -0.0000
10 1 2 0.1336 -0.0000
10 1 3 -0.1689 0.0000
10 1 4 0.3628 0.0000
10 1 5 0.3284 -0.0000
10 1 6 -0.0186 -0.0000
10 1 7 -0.0983 0.0000
10 1 8 -0.0581 0.0000
10 1 9 -0.0492 -0.0000
10 2 -8 0.6476 -0.0000
10 2 -7 0.8572 0.0000
10 2 -6 0.0255 -0.0000
10 2 -5 -0.2388 0.0000
10 2 -4 0.5951 0.0000
10 2 -3 -1.0497 0.0000
10 2 -2 0.7594 0.0000
10 2 -1 -0.7309 -0.0000
10 2 0 -1.0947 -0.0000
10 2 1 0.5240 0.0000
10 2 2 0.3964 0.0000
10 2 3 -0.7733 -0.0000
10 2 4 0.6370 -0.0000
10 2 5 0.5223 0.0000
10 2 6 -0.0255 0.0000
10 2 7 -0.6305 0.0000
10 2 8 -0.2318 0.0000
10 3 -7 0.4330 -0.0000
10 3 -6 -0.4878 -0.0000
10 3 -5 0.8624 0.0000
10 3 -4 -1.1248 -0.0000
10 3 -3 0.2088 -0.0000
10 3 -2 0.9151 0.0000
10 3 -1 -0.5890 -0.0000
10 3 0 -0.2314 -0.0000
10 3 1 0.5698 0.0000
10 3 2 -0.8766 0.0000
10 3 3 -0.7904 0.0000
10 3 4 0.1724 -0.0000
10 3 5 -0.4729 0.0000
10 3 6 -0.5417 -0.0000
10 3 7 0.8872 -0.0000
10 4 -7 0.1039 -0.0000
10 4 -6 -0.4369 0.0000
10 4 -5 -0.0538 -0.0000
10 4 -4 -0.3222 0.0000
10 4 -3 0.1926 -0.0000
10 4 -2 -0.4639 -0.0000
10 4 -1 -0.0311 0.0000
10 4 0 0.4375 -0.0000
10 4 1 -0.5031 -0.0000
10 4 2 -0.0752 -0.0000
10 4 3 0.4004 0.0000
10 4 4 0.5319 0.0000
10 4 5 -0.6204 -0.0000
10 4 6 -0.1684 0.0000
10 4 7 0.0000 -0.0000
10 5 -6 -0.3313 0.0000
10 5 -5 -0.4973 0.0000
10 5 -4 0.9972 -0.0000
10 5 -3 -0.0859 -0.0000
10 5 -2 -0.9140 -0.0000
10 5 -1 -0.1967 -0.0000
10 5 0 0.5132 -0.0000
10 5 1 -0.7438 -0.0000
10 5 2 0.3187 0.0000
10 5 3 -0.0124 0.0000
10 5 4 -0.4690 0.0000
10 5 5 0.0399 -0.0000
10 5 6 -0.9804 0.0000
10 6 -4 0.1631 -0.0000
10 6 -3 -0.0360 0.0000
10 6 -2 -0.6241 0.0000
10 6 -1 0.2809 -0.0000
10 6 0 0.0696 -0.0000
10 6 1 -0.1274 0.0000
10 6 2 -0.3366 0.0000
10 6 3 0.2043 0.0000
10 6 4 -0.3135 0.0000
10 7 -2 0.0957 0.0000
10 7 -1 0.5247 -0.0000
10 7 0 0.0829 -0.0000
10 7 1 0.0601 -0.0000
10 7 2 0.0255 -0.0000
11 0 0 1.6311 0.0000
11 0 1 -0.1521 0.0000
11 0 2 -0.5540 -0.0000
11 0 3 -0.0671 -0.0000
11 0 4 0.3669 0.0000
11 0 5 0.7919 -0.0000
11 0 6 -0.8441 0.0000
11 0 7 -0.1826 0.0000
11 0 8 -0.5666 -0.0000
11 1 -8 -0.5590 -0.0000
11 1 -7 0.2149 -0.0000
11 1 -6 0.2495 -0.0000
11 1 -5 -0.9753 -0.0000
11 1 -4 0.6443 -0.0000
11 1 -3 -0.0905 -0.0000
11 1 -2 -0.4326 0.0000
11 1 -1 -0.2349 -0.0000
11 1 0 0.1957 0.0000
11 1 1 -0.0835 0.0000
11 1 2 -0.5515 -0.0000
11 1 3 -0.0136 0.0000
11 1 4 0.4468 0.0000
11 1 5 1.2280 -0.0000
11 1 6 -0.5140 0.0000
11 1 7 -0.4621 0.0000
11 1 8 -0.3678 0.0000
11 2 -7 0.4189 -0.0000
11 2 -6 0.3577 -0.0000
11 2 -5 -0.5616 0.0000
11 2 -4 -0.2736 -0.0000
11 2 -3 -0.3715 0.0000
11 2 -2 0.3920 -0.0000
11 2 -1 0.0934 -0.0000
11 2 0 0.1145 -0.0000
11 2 1 0.2641 0.0000
11 2 2 -0.1335 0.0000
11 2 3 -0.3088 0.0000
11 2 4 -0.5783 0.0000
11 2 5 0.4471 0.0000
11 2 6 -1.0500 -0.0000
11 2 7 0.0452 -0.0000
11 3 -6 -0.9061 0.0000
11 3 -5 0.2065 0.0000
11 3 -4 -1.1068 -0.0000
11 3 -3 -0.3556 0.0000
11 3 -2 -0.1220 0.0000
11 3 -1 0.9678 0.0000
11 3 0 0.7602 0.0000
11 3 1 0.2623 0.0000
11 3 2 -1.0257 -0.0000
11 3 3 0.1100 -0.0000
11 3 4 0.6366 0.0000
11 3 5 -0.9644 0.0000
11 3 6 -1.0280 0.0000
11 4 -5 0.2984 -0.0000
11 4 -4 -0.2638 -0.0000
11 4 -3 0.1668 0.0000
11 4 -2 -1.1995 -0.0000
11 4 -1 0.9963 -0.0000
11 4 0 0.5460 0.0000
11 4 1 -0.1369 -0.0000
11 4 2 0.5121 -0.0000
11 4 3 -0.4799 0.0000
11 4 4 0.4567 -0.0000
11 4 5 -0.5661 0.0000
11 5 -4 0.1487 0.0000
11 5 -3 0.2803 0.0000
11 5 -2 -0.1906 -0.0000
11 5 -1 0.0003 -0.0000
11 5 0 0.1997 -0.0000
11 5 1 0.1464 -0.0000
11 5 2 -0.0727 0.0000
11 5 3 -0.4827 0.0000
11 5 4 0.3370 -0.0000
11 6 -2 0.3515 -0.0000
11 6 -1 -0.0374 0.0000
11 6 0 0.2120 -0.0000
11 6 1 -0.2725 0.0000
11 6 2 -0.8817 0.0000
12 0 0 0.9509 0.0000
12 0 1 0.1377 0.0000
12 0 2 -0.2735 0.0000
12 0 3 -0.1621 -0.0000
12 0 4 0.1312 -0.0000
12 0 5 -0.1359 -0.0000
12 0 6 0.1401 -0.0000
12 0 7 0.1202 -0.0000
12 1 -7 -0.9352 -0.0000
12 1 -6 0.7396 0.0000
12 1 -5 -0.9545 -0.0000
12 1 -4 -0.0270 -0.0000
12 1 -3 -0.2982 -0.0000
12 1 -2 -0.1176 -0.0000
12 1 -1 0.7949 -0.0000
12 1 0 0.6826 -0.0000
12 1 1 -0.6414 0.0000
12 1 2 1.1647 -0.0000
12 1 3 -0.3989 0.0000
12 1 4 -0.5271 0.0000
12 1 5 -0.0067 -0.0000
12 1 6 0.7087 -0.0000
12 1 7 0.3557 -0.0000
12 2 -6 0.2205 0.0000
12 2 -5 0.1903 0.0000
12 2 -4 0.1014 0.0000
12 2 -3 0.1913 0.0000
12 2 -2 0.7472 0.0000
12 2 -1 0.0318 0.0000
12 2 0 0.8134 -0.0000
12 2 1 1.0396 -0.0000
12 2 2 -0.0910 -0.0000
12 2 3 -0.0494 0.0000
12 2 4 0.4181 -0.0000
12 2 5 0.5295 0.0000
12 2 6 -0.1195 -0.0000
12 3 -5 0.9807 -0.0000
12 3 -4 0.0887 -0.0000
12 3 -3 0.0648 -0.0000
12 3 -2 -0.4140 0.0000
12 3 -1 0.3441 0.0000
12 3 0 0.6328 -0.0000
12 3 1 1.3467 -0.0000
12 3 2 -0.6908 -0.0000
12 3 3 0.5043 -0.0000
12 3 4 0.7371 -0.0000
12 3 5 0.5859 0.0000
12 4 -4 -0.0990 0.0000
12 4 -3 0.4680 -0.0000
12 4 -2 -0.1532 0.0000
12 4 -1 -0.8112 -0.0000
12 4 0 -0.1794 0.0000
12 4 1 0.4521 0.0000
12 4 2 0.4886 0.0000
12 4 3 0.7799 -0.0000
12 5 -1 -0.9835 0.0000
12 5 0 0.4299 0.0000
12 5 1 -0.0642 0.0000
13 0 0 1.1858 -0.0000
13 0 1 0.2475 0.0000
13 0 2 -0.4277 0.0000
13 0 3 -1.0971 -0.0000
13 0 4 -0.2346 0.0000
13 0 5 -0.8254 -0.0000
13 0 6 0.9363 -0.0000
13 1 -5 -0.1893 0.0000
13 1 -4 -0.6005 -0.0000
13 1 -3 0.5096 -0.0000
13 1 -2 -0.0184 -0.0000
13 1 -1 -0.1708 -0.0000
13 1 0 0.5874 0.0000
13 1 1 0.1797 -0.0000
13 1 2 0.1942 -0.0000
13 1 3 -1.1688 0.0000
13 1 4 0.5278 0.0000
13 1 5 0.0099 0.0000
13 2 -4 0.0066 0.0000
13 2 -3 0.6645 -0.0000
13 2 -2 -0.0323 0.0000
13 2 -1 -0.2297 -0.0000
13 2 0 0.7275 -0.0000
13 2 1 0.6089 0.0000
13 2 2 -0.3451 0.0000
13 2 3 -0.5479 -0.0000
13 2 4 -0.0096 0.0000
13 3 -3 0.0869 -0.0000
13 3 -2 -0.7907 -0.0000
13 3 -1 -0.2470 0.0000
13 3 0 0.5074 -0.0000
13 3 1 -0.7354 0.0000
13 3 2 0.2028 -0.0000
13 3 3 1.0319 -0.0000
14 0 0 -0.0022 -0.0000
14 0 1 -0.1409 -0.0000
14 0 2 0.1990 0.0000
14 0 3 -0.2040 0.0000
14 0 4 0.5848 0.0000
14 1 -3 0.4885 0.0000
14 1 -2 1.1443 0.0000
14 1 -1 0.6686 0.0000
14 1 0 -0.1380 0.0000
14 1 1 -0.3873 0.0000
14 1 2 0.8219 -0.0000
14 1 3 -0.4320 0.0000
14 2 -1 0.2875 -0.0000
14 2 0 0.2741 -0.0000
14 2 1 -0.7266 -0.0000
15 0 0 0.6003 0.0000
15 0 1 0.1705 -0.0000
15 0 2 1.4118 -0.0000
0 0 0 0.0 0.0
;
_shelx_fab_checksum              42264
_olex2_submission_special_instructions 'No special instructions were received'
